# Supplementary material for: Extensive targeted metabolomics analysis reveals the identification of major metabolites, antioxidants, and disease-resistant active pharmaceutical components in Camellia tuberculata (Camellia L.) seeds
Source: Sci Rep. 2024 Apr 15;14:8709. doi: 10.1038/s41598-024-58725-0 (PMC11018803; doi:10.1038/s41598-024-58725-0)
Supplement: Supplementary file 2 — Supplementary Tables. [file 41598_2024_58725_MOESM2_ESM.xlsx]

## Sheet: Table S1
Table S1. Information on metabolites detected in 12 samples.
Index	Q1 (Da)	Q3 (Da)	Molecular weight (Da)	Formula	Ionization model	Compounds	Class I	Class II	CAS	Level	HKH1	HKH2	HKH3	ZM1	ZM2	ZM3	LY1	LY2	LY3	ZY1	ZY2	ZY3	QC01	QC02	QC03	cpd_ID	kegg_map
MWS3020	145.13	86.1	144.126	C7H16N2O	[M+H]+	N-Acetylcadaverine	Alkaloids	Alkaloids	32343-73-0	3	549973	614829	579358	637279	622464	570257	472921	489272	533988	537452	514937	451141	534573	534364	533224	-	-
pme3337	384.12	252.07	383.108	C14H17N5O8	[M+H]+	Succinyladenosine	Nucleotides and derivatives	Nucleotides and derivatives	4542-23-8	1	2.1423e+06	1.86121e+06	1.84356e+06	1.18087e+06	1.2673e+06	1.00236e+06	2.45185e+06	2.20599e+06	2.28143e+06	1.512e+06	1.51086e+06	1.53371e+06	1.44537e+06	1.44118e+06	1.4416e+06	-	-
Smhp004476	565.15	433.11	564.148	C26H28O14	[M+H]+	Isovitexin-2''-O-xyloside*	Flavonoids	Flavones	-	3	1.17532e+06	812467	942174	1.54245e+06	1.34834e+06	1.75602e+06	173563	134405	191751	1.40719e+06	1.62758e+06	2.08055e+06	1.18623e+06	1.18949e+06	1.19387e+06	-	-
MW0014060	117.06	55.02	118.063	C5H10O3	[M-H]-	2-Methyl-3-hydroxybutyric acid	Organic acids	Organic acids	473-86-9	3	7287.71	7982.64	5499	172191	164584	185598	1984.83	3183.01	1593.63	16606.4	27147.6	19578.6	46091.2	46426.7	46274.6	-	-
MW0102839	375.21	293.21	316.204	C20H28O3	[M+CH3COO]-	Totarol-19-carboxylic acid	Terpenoids	Terpene	-	3	15178.2	8025.28	10071.6	19526.4	18225	18296.5	20606.3	19737.7	21891.2	47013.5	74039.6	56856.9	23375.8	23518.9	23337.6	-	-
mws0914	271.061	151.003	272.068	C15H12O5	[M-H]-	3,5,7-Trihydroxyflavanone (Pinobanksin)	Flavonoids	Flavanonols	548-82-3	3	871108	1.03521e+06	909199	361092	366362	361163	252392	232756	222787	146118	169054	149192	406678	403314	405374	C09826	ko00941
Walp013004	337.27	263.24	336.266	C21H36O3	[M+H]+	Glycidyl Linoleate	Lipids	Glycerol ester	24305-63-3	1	15748	11611.9	12691.1	10490.1	8408.2	12743.2	199003	190068	235766	58950.6	58411.4	58430.6	83637.1	84228.4	84348.2	-	-
Zmtp102903	419.1	287.06	418.09	C20H18O10	[M+H]+	Juglanin	Flavonoids	Flavonols	-	1	1.55307e+07	1.48845e+07	1.48829e+07	1.57235e+07	1.44504e+07	1.4445e+07	2.17099e+06	2.26281e+06	2.61709e+06	570089	551974	526725	6.99084e+06	6.92887e+06	6.94947e+06	-	-
pme0436	577.14	407.08	578.142	C30H26O12	[M-H]-	Procyanidin B3	Tannins	Proanthocyanidins	23567-23-9	1	2.12416e+06	1.14592e+06	1.33484e+06	2.30602e+06	1.27602e+06	2.03478e+06	1.58846e+06	1.47084e+06	1.82974e+06	950352	1.05024e+06	1.13241e+06	1.47736e+06	1.48628e+06	1.47254e+06	-	-
pmb2406	510.36	184.07	509.348	C25H52NO7P	[M+H]+	LysoPC 17:0	Lipids	LPC	50930-23-9	1	1.55387e+06	1.59513e+06	1.5826e+06	1.22033e+06	1.21077e+06	1.25456e+06	508417	468869	432225	1.43083e+06	1.48081e+06	1.53193e+06	993828	995623	1.00376e+06	-	-
Lmdn004267	357.134	151.044	358.142	C20H22O6	[M-H]-	Epipinoresinol*	Lignans and Coumarins	Lignans	24404-50-0	3	52668.8	29476.3	37721.4	61825.6	59979	64495.2	94561.2	95743.8	91832.6	37236.5	33496.5	38502.2	56304.9	55837.1	56418.7	-	-
pmp000267	485.33	233.15	484.319	C30H44O5	[M+H]+	3,11-Dioxo-19-hydroxyurs-12-en-28-oic acid	Terpenoids	Triterpene	-	3	9179.94	11298.8	9604.64	6819.9	6093.15	5642.01	22235	25499.4	19264.9	223692	161271	231231	48292.5	48564.5	48020.6	-	-
MW0124420	204.07	130.07	203.058	C11H9NO3	[M+H]+	Indolepyruvate	Organic acids	Organic acids	392-12-1	3	4.42248e+06	4.135e+06	4.43366e+06	6.01692e+06	6.62665e+06	5.83046e+06	573433	677282	578871	8.6869e+06	8.40953e+06	9.51333e+06	4.66259e+06	4.62943e+06	4.68158e+06	C00331	ko00380,ko01100
pmd0136	524.37	184.07	523.364	C26H54NO7P	[M+H]+	LysoPC 18:0(2n isomer)	Lipids	LPC	-	2	4.17014e+06	4.58642e+06	4.88444e+06	5.67046e+06	6.19672e+06	6.12955e+06	3.38221e+06	3.16422e+06	3.08963e+06	5.73204e+06	5.91851e+06	6.32129e+06	5.69666e+06	5.72298e+06	5.6579e+06	-	-
MWS5164	203.15	70.07	202.143	C8H18N4O2	[M+H]+	N,N'-Dimethylarginine;SDMA	Amino acids and derivatives	Amino acids and derivatives	30344-00-4	3	613464	677388	681732	770163	720589	682177	466704	424499	424033	593546	782963	742493	602289	595372	597741	-	-
mws1610	471.348	471.348	472.355	C30H48O4	[M-H]-	2,3-Dihydroxyurs-12-en-29-oic acid (Maslinic acid)*	Terpenoids	Triterpene	4373-41-5	3	10524.9	24743.8	45738.1	59290.9	49907.8	60154.4	126948	124156	180510	2.68984e+06	2.16125e+06	2.80553e+06	684169	692275	688625	C16939	-
MWS1900	215.13	153.13	216.136	C11H20O4	[M-H]-	Undecanedioic acid	Lipids	Free fatty acids	1852-04-6	3	16497.2	20369.8	12924.9	19855.6	20203.4	12944.6	19762.1	18068.3	19996.7	21308.9	26859.8	21681.7	17666.7	17555.3	17458.6	-	-
Lmtn002796	449.11	287.06	450.116	C21H22O11	[M-H]-	Aromadendrin-7-O-glucoside*	Flavonoids	Flavanonols	28189-90-4	1	1.01044e+06	933730	1.07854e+06	1.02276e+06	1.30177e+06	1.30406e+06	210990	301903	144110	5.57097e+06	4.55446e+06	4.88171e+06	1.79848e+06	1.79447e+06	1.8164e+06	-	-
pmn001378	519.19	357.14	520.194	C26H32O11	[M-H]-	Pinoresinol-4-O-glucoside	Lignans and Coumarins	Lignans	41607-20-9	1	1.30625e+06	1.71854e+06	1.34959e+06	364511	362409	286550	21064.8	20089.1	14631.8	343194	299804	306368	500621	501313	495208	C17529	-
Lmbn005369	295.23	195.14	296.235	C18H32O3	[M-H]-	13(S)-HODE;13(S)-Hydroxyoctadeca-9Z,11E-dienoic acid*	Lipids	Free fatty acids	10219-69-9	1	381609	372416	350642	453822	468271	452223	347335	378870	347567	1.3535e+06	1.56629e+06	1.31409e+06	614962	623343	619834	C14762	ko00591
Wbkn004126	523.22	361.16	524.226	C26H36O11	[M-H]-	Javanicolide C	Terpenoids	Ditepenoids	-	3	1.77032e+06	2.17863e+06	2.21664e+06	220140	221538	300473	54314.1	40684.5	61104.7	585714	669031	651462	605106	612966	611503	-	-
Lskp211494	457.37	203.18	456.36	C30H48O3	[M+H]+	3,9-Dihydroxy-7-oxolup-20(30)-ene	Terpenoids	Triterpene	-	3	52588	58416.1	64832.5	144571	138171	146880	72939.7	80090.5	64083.3	83197.8	87431	88598.9	103091	103409	102042	-	-
Lmhp010908	536.37	184.07	535.364	C27H54NO7P	[M+H]+	LysoPC 19:1	Lipids	LPC	-	2	97498.6	84803.7	89865.8	72667.4	64187.4	73614.9	230822	195076	222862	349848	423438	371454	161320	163581	162210	-	-
pmb0856	480.31	339.29	479.301	C23H46NO7P	[M+H]+	LysoPE 18:1(2n isomer)	Lipids	LPE	-	3	1.9642e+06	2.05989e+06	2.24425e+06	1.57258e+06	1.72928e+06	1.65632e+06	2.10453e+07	1.64393e+07	2.05323e+07	6.52065e+06	6.6372e+06	6.2649e+06	7.71496e+06	7.78998e+06	7.67969e+06	-	-
Lmbn013410	205.16	189.13	206.167	C14H22O	[M-H]-	2,4-Di-Tert-Butylphenol	Phenolic acids	Phenolic acids	96-76-4	1	378885	521454	436687	512208	436642	399217	427641	501540	488653	366045	464518	372880	394019	399952	396384	-	-
Hmtp000776	168.07	105.03	167.058	C8H9NO3	[M+H]+	4,5,6-Trihydroxy-2-cyclohexen-1-ylideneacetonitrile	Alkaloids	Alkaloids	-	2	629647	720930	801162	1.30797e+06	1.39513e+06	1.32403e+06	1.09725e+06	1.08782e+06	1.07723e+06	1.16074e+06	1.17288e+06	1.17634e+06	955537	956086	969824	-	-
Waln011704	580.36	281.25	581.369	C28H56NO9P	[M-H]-	1-(2,3-dihydroxypropoxy)-3-(((2-(dimethylamino)ethoxy)(hydroxy)phosphoryl)oxy)propan-2-yl (Z)-14-Octadecenoic Acid	Lipids	LPE	-	1	1.65454e+06	1.94202e+06	1.93514e+06	2.86649e+06	2.94394e+06	2.86862e+06	5.27256e+06	4.48066e+06	5.25855e+06	3.87531e+06	4.06148e+06	4.12158e+06	3.4985e+06	3.51309e+06	3.45609e+06	-	-
Wbmp008021	478.28	337.27	477.273	C26H39NO7	[M+H]+	(14-Ethyl-4,6,19-trimethoxy-9,11-dioxa-14-azaheptacyclo[10.7.2.12,5.01,13.03,8.08,12.016,20]docosan-21-yl)acetate	Alkaloids	Alkaloids	-	3	4.64946e+06	5.40107e+06	5.44731e+06	1.82846e+06	1.65887e+06	1.67243e+06	2.80731e+07	2.54209e+07	2.92002e+07	3.09778e+07	3.24696e+07	32242291	1.75161e+07	1.77917e+07	1.7523e+07	-	-
Latp011219	149.1	121.06	148.088	C10H12O	[M+H]+	3,5-Dimethyl-2,3-dihydrobenzofuran	Others	Others	-	3	1.50239e+06	1.57278e+06	1.63238e+06	1.6235e+06	1.53424e+06	1.56822e+06	1.41611e+06	1.33235e+06	1.45857e+06	1.53839e+06	1.43154e+06	1.43866e+06	1.23721e+06	1.25947e+06	1.25201e+06	-	-
zjmp120216	471.34	435.33	470.34	C30H46O4	[M+H]+	11-Hydroxy-3-oxours-12-en-28-oic acid	Terpenoids	Triterpene	-	2	2.86015e+06	2.85304e+06	3.0843e+06	2.59371e+06	827957	2.44049e+06	3.41232e+06	3.45302e+06	3.33831e+06	2.46027e+06	2.73112e+06	2.72939e+06	3.12339e+06	3.07911e+06	3.13345e+06	-	-
pmd0160	454.29	313.27	453.286	C21H44NO7P	[M+H]+	LysoPE 16:0(2n isomer)	Lipids	LPE	-	3	7.87249e+06	8.5697e+06	8.68436e+06	3.63516e+06	3.64026e+06	3.46571e+06	5.88468e+06	5.89052e+06	5.76971e+06	1.93043e+07	1.98658e+07	2.01928e+07	8.6409e+06	8.62234e+06	8.77098e+06	-	-
Wagp006039	183.08	98.98	182.071	C6H15O4P	[M+H]+	2-Hexylphosphoric Acid	Others	Others	-	3	1.35451e+06	1.10683e+06	1.02484e+06	1.32475e+06	1.13401e+06	1.09433e+06	1.08001e+06	1.21457e+06	1.31417e+06	1.12907e+06	1.03538e+06	1.14242e+06	414022	418319	410231	-	-
MEDL00392	580.36	506.33	521.348	C26H52NO7P	[M+CH3COO]-	1-(9Z-octadecenoyl)-sn-glycero-3-phosphocholine	Lipids	LPC	19420-56-5	3	9.11599e+06	1.10465e+07	1.13474e+07	1.53078e+07	1.62798e+07	1.66842e+07	9.53131e+06	1.06689e+07	9.33968e+06	8.42081e+06	9.53874e+06	8.84931e+06	1.00115e+07	9.93339e+06	9.81225e+06	-	-
Lmqp004241	615.1	153.02	614.091	C28H22O16	[M+H]+	Kaempferol-3-O-(2''-O-galloyl)glucuronide	Flavonoids	Flavonols	-	3	143109	197934	107902	62240.9	44643.3	96153.4	9	9	9	17262.6	26378.7	18614.8	47588.2	48235.6	47233.9	-	-
Zmyn004676	293.21	113.1	294.219	C18H30O3	[M-H]-	17-Hydroxylinolenic acid	Lipids	Free fatty acids	-	2	86977	80259.7	86143.9	157429	166134	161761	106498	131129	120308	282480	314325	271394	151583	150521	148434	C16346	ko00592
Zmjp000624	168.06	150.05	167.058	C8H9NO3	[M+H]+	Pyridoxal	Others	Vitamin	66-72-8	3	61932.1	64611.3	54303.2	253272	219465	244638	33755.8	37616.4	34623.3	42553.7	36485.1	48401.4	91334	89402.1	90178	C00250	ko00750,ko01100,ko01240
Zmjp005293	593.19	285.08	592.179	C28H32O14	[M+H]+	Robinson-7-O-Neohesperidin*	Flavonoids	Flavonols	-	2	12008.4	10215.7	15381.9	29227.3	40155.2	27876.8	6105.35	938.531	4811.25	10930.8	5653.49	8311.69	19864.3	19529.7	19472	-	-
Lmhp002031	245.19	86.1	244.179	C12H24N2O3	[M+H]+	L-Leucyl-L-Leucine	Amino acids and derivatives	Amino acids and derivatives	3303-31-9	1	116162	119008	140254	542387	621121	511149	51797.1	29854.7	38312.1	72334.2	100071	137677	201316	201278	197445	-	-
Zahp007439	177.05	149.02	176.047	C10H8O3	[M+H]+	3,4-Methylenedioxycinnamaldehyde	Others	Aldehyde compounds	58095-77-5	3	161739	163360	161048	195526	184065	177213	136047	133620	138338	149424	135677	115302	94719.3	94711	92861.9	-	-
pmp001281	522.36	184.07	521.348	C26H52NO7P	[M+H]+	LysoPC 18:1	Lipids	LPC	-	1	3.18022e+06	3.85497e+06	3.87797e+06	4.78415e+06	5.46129e+06	4.71613e+06	3.45609e+06	3.85578e+06	3.37491e+06	3.25418e+06	3.25731e+06	3.37613e+06	3.58944e+06	3.58407e+06	3.65945e+06	-	-
mws0277	191.06	85.03	192.063	C7H12O6	[M-H]-	Quinic Acid	Organic acids	Organic acids	77-95-2	2	1.67777e+06	1.73323e+06	1.70536e+06	2.52273e+06	2.7793e+06	2609244	1.01327e+06	1.11053e+06	1.06939e+06	2.24196e+06	2.12332e+06	2.48474e+06	1.99388e+06	2.02011e+06	2.04255e+06	C00296	ko00400,ko01100
mws0629	281.11	166.09	280.106	C13H16N2O5	[M+H]+	L-Aspartyl-L-Phenylalanine	Amino acids and derivatives	Amino acids and derivatives	13433-09-5	3	55476.9	83527.7	110328	226285	274457	311136	68278.9	63019.6	66590.1	151343	177108	188343	139182	141365	138010	-	-
pme1086	306.08	143.05	307.084	C10H17N3O6S	[M-H]-	Glutathione reduced form	Amino acids and derivatives	Amino acids and derivatives	70-18-8	1	6.05409e+06	5.76647e+06	6.38399e+06	2.35206e+06	2.73941e+06	3.31768e+06	4.28209e+06	3.33658e+06	3.6579e+06	5.08774e+06	7.39727e+06	7.83585e+06	4.29767e+06	4.38659e+06	4.28777e+06	C00051	ko00270,ko00480,ko01100,ko01240,ko02010
Waln010192	576.33	277.22	577.338	C28H52NO9P	[M-H]-	2-(2,3-dihydroxypropoxy)-3-(((2-(dimethylamino)ethoxy)(hydroxy)phosphoryl)oxy)propyl (8E,11Z,14Z)-octadeca-8,11,14-trienoate	Lipids	LPE	-	1	48068.3	48173.4	45858.7	69271.6	83159.4	71165.8	683157	552880	655932	649884	609156	593198	380636	371155	377312	-	-
Jmzn006005	177.06	117.04	178.063	C10H10O3	[M-H]-	3,4-Methylenedioxy cinnamyl alcohol	Lignans and Coumarins	Lignans	58095-76-4	3	35836.2	26367.1	26230.7	161064	148206	194725	14158.3	14169.4	16638.2	44675.4	37043.9	34816.9	33285.1	32429.4	32932.4	-	-
Zbjp002681	359.18	137.06	358.178	C21H26O5	[M+H]+	1,7-bis(4-hydroxy-3-methoxyphenyl)hept-1-ene-3-ol	Phenolic acids	Phenolic acids	-	3	59863.2	78595.8	73496.3	619404	613142	483357	304584	308567	164006	149094	122891	133625	259296	264998	258545	-	-
Lajp003510	271.06	149.02	270.053	C15H10O5	[M+H]+	Furo(2,3-f)-1,3-bewnzodioxole	Phenolic acids	Phenolic acids	-	2	276995	360986	355133	487106	261140	254337	62080.1	65567.6	76123.4	1.38217e+06	1.09377e+06	1.12637e+06	402208	393912	404247	-	-
Lmsp004045	625.18	317.07	624.169	C28H32O16	[M+H]+	Isorhamnetin-3-O-glucoside-7-O-rhamnoside*	Flavonoids	Flavonols	17331-71-4	3	118131	120471	165199	113347	109757	140251	231942	248025	214675	116817	128034	140898	120285	121692	118377	-	-
Hmqp005455	297.24	81.07	296.235	C18H32O3	[M+H]+	15(R)-Hydroxylinoleic Acid	Lipids	Free fatty acids	177931-23-6	2	110440	133187	106666	233345	282660	253420	319747	342304	521686	1.06043e+06	1.10791e+06	870710	368698	364411	374733	-	-
Zmgn001448	175.06	115.04	176.069	C7H12O5	[M-H]-	2-Propylmalic Acid*	Organic acids	Organic acids	-	1	3.24344e+06	2.65241e+06	3.42459e+06	5.24969e+06	5.38294e+06	5.25927e+06	647216	1.01219e+06	801266	3.80636e+06	3.78628e+06	4.76515e+06	2.75243e+06	2.74019e+06	2.67836e+06	C05994	ko00620
Hajp012062	279.159	149.025	278.152	C16H22O4	[M+H]+	Dibutyl phthalate*	Organic acids	Organic acids	84-74-2	1	1.4686e+07	1.57001e+07	1.50477e+07	1.50796e+07	1.43653e+07	1.4338e+07	1.36157e+07	1.39795e+07	1.49889e+07	1.32521e+07	1.25307e+07	1.43771e+07	1.12467e+07	1.10953e+07	1.092e+07	C14214	-
MWS80006	311.22	293.21	312.23	C18H32O4	[M-H]-	9-Hydroperoxy-9Z,11E-Octadecadienoic Acid	Lipids	Free fatty acids	-	2	86842.6	83280.6	72816.2	93886.6	83047.6	95089.7	82055.2	83711.3	79521.1	91851.8	92762.4	87436.4	86883.7	89175.3	89161.8	-	-
pme0010	106.05	70.03	105.043	C3H7NO3	[M+H]+	L-Serine	Amino acids and derivatives	Amino acids and derivatives	56-45-1	3	157409	116133	109037	70554.8	22582.4	102397	290062	241020	311731	105963	102166	87079.2	112075	115427	113257	C00065	ko00260,ko00261,ko00270,ko00460,ko00470,ko00564,ko00600,ko00630,ko00920,ko00970,ko01100,ko01110,ko01200,ko01230,ko01240,ko02010
Lmbn005662	295.23	171.1	296.235	C18H32O3	[M-H]-	9(10)-EpOME;(9R,10S)-(12Z)-9,10-Epoxyoctadecenoic acid	Lipids	Free fatty acids	16833-56-0	3	83774.4	66286.5	75877.4	184614	158803	170981	254993	259882	258494	608481	740110	603176	248341	246948	254011	C14825	ko00591,ko01100
Sazp010922	471.35	425.34	470.34	C30H46O4	[M+H]+	Zizyberanalic acid	Terpenoids	Triterpene	-	3	130307	118063	119519	124239	121244	115230	131639	128082	134428	360795	345383	393323	181143	180392	185516	-	-
Lmzn006169	471.35	471.35	472.355	C30H48O4	[M-H]-	3,19-Dihydroxyurs-12-en-28-oic acid (Pomolic acid)*	Terpenoids	Triterpene	13849-91-7	3	29450.5	39538.1	33609.4	60501.3	59916.2	70747.7	101129	104283	102867	2.30342e+06	2.2826e+06	2.19319e+06	593693	607924	590850	-	-
Zmyn000155	173.11	131.08	174.1	C7H14N2O3	[M-H]-	N-α-Acetyl-L-ornithine	Amino acids and derivatives	Amino acids and derivatives	6205-08-9	2	6.11404e+06	7.34239e+06	5.76659e+06	10732797	1.06464e+07	1.21353e+07	7.483e+06	6.42556e+06	6.43887e+06	5.0721e+06	6.05726e+06	6.37668e+06	7.98325e+06	7.99227e+06	8.20642e+06	C00437	ko00220,ko01100,ko01110,ko01210,ko01230
HJN079	563.18	255.07	564.184	C27H32O13	[M-H]-	Pinocembrin-7-O-rutinoside	Flavonoids	Flavanones	118985-31-2	2	52882.5	58206.2	53595.6	584468	401305	523322	1556.35	3108.9	47417.3	81231.2	73589.6	71537	147908	144861	143435	-	-
Lmcp000611	144.08	84.06	143.07	C5H9N3O2	[M+H]+	2-Amino-4,5-dihydro-1H-imidazole-4-acetic acid	Alkaloids	Alkaloids	69098-41-5	2	499768	1.14119e+06	861796	5.2816e+07	5.19364e+07	5.42633e+07	2.23432e+06	2.34563e+06	2.10235e+06	1.70225e+06	1.72171e+06	1.81528e+06	3.01814e+07	3.06757e+07	3.11556e+07	-	-
Lmmp003091	611.16	303.05	610.153	C27H30O16	[M+H]+	Quercetin-3-O-(4''-O-glucosyl)rhamnoside	Flavonoids	Flavonols	59262-54-3	3	290759	216724	195717	417472	274349	396334	361757	360035	259356	133630	137809	122341	262918	271446	267651	C17563	-
Hmln002355	549.2	387.15	550.205	C27H34O12	[M-H]-	5'-Methoxymatairesinoside	Lignans and Coumarins	Lignans	1691201-82-7	3	155550	111498	133810	28611.2	22713.8	64156	39602.4	60729.4	41573.8	95374.3	56222.8	65013.4	68349.4	70157.4	70401.2	-	-
Lskp211463	439.36	191.18	438.35	C30H46O2	[M+H]+	Olean-12-ene-3,16-dione (Maniladione)	Terpenoids	Triterpene	-	2	3.31157e+06	3.07109e+06	3.32078e+06	1.01916e+06	1.26358e+06	1.28452e+06	2.51967e+06	2.55765e+06	2.63052e+06	4.80513e+06	4.5025e+06	4.50337e+06	3.99951e+06	4.13505e+06	4.05915e+06	-	-
pme0295	146.08	86.06	145.074	C6H11NO3	[M+H]+	4-Acetamidobutyric acid	Organic acids	Organic acids	3025-96-5	2	408300	357799	353926	1.11004e+06	1.19804e+06	458007	628582	798626	654724	806503	428779	497171	653904	666183	644171	C02946	ko00330,ko01100
pme2563	249.06	128.04	250.062	C8H14N2O5S	[M-H]-	γ-Glu-Cys	Amino acids and derivatives	Amino acids and derivatives	636-58-8	3	56020.8	65178.6	78158.1	3893.95	19673.6	15058	53563.6	57981.3	63692.2	82056	87248.7	88702.3	55863.9	57573.5	57482.7	C00669	ko00480,ko01100,ko01240
pmb0876	454.29	313.27	453.286	C21H44NO7P	[M+H]+	LysoPE 16:0	Lipids	LPE	53862-35-4	1	7.8119e+06	8.30552e+06	8.63907e+06	3.28472e+06	3.34264e+06	3.37108e+06	5.55178e+06	5.5034e+06	5.34664e+06	1.87649e+07	1.94092e+07	2.00069e+07	8636074	8.61255e+06	8.87973e+06	-	-
pmb0874	478.29	337.27	477.286	C23H44NO7P	[M+H]+	LysoPE 18:2(2n isomer)	Lipids	LPE	-	1	6.11275e+06	5.72597e+06	6.44109e+06	2.04597e+06	2.06801e+06	2.14568e+06	3.42571e+07	2.95521e+07	3.18912e+07	3.63265e+07	3.7291e+07	3.51741e+07	2.111e+07	2.09787e+07	2.04355e+07	-	-
pmb0881	478.29	337.27	477.286	C23H44NO7P	[M+H]+	LysoPE 18:2	Lipids	LPE	-	1	3.39456e+06	3.36017e+06	3.81973e+06	1.13154e+06	1.20737e+06	1.1812e+06	9.43695e+06	1.18453e+07	9.79217e+06	1.25668e+07	1.32221e+07	1.29384e+07	7.21974e+06	7.06768e+06	7.31352e+06	-	-
pmp001270	494.32	184.07	493.317	C24H48NO7P	[M+H]+	LysoPC 16:1	Lipids	LPC	76790-27-7	1	2.58062e+06	2.69853e+06	3.01999e+06	1.78732e+06	1.789e+06	1.75556e+06	795688	988015	946344	2.40972e+06	2.5749e+06	2.59545e+06	1.69826e+06	1.67283e+06	1.63938e+06	-	-
mws0913	447.09	285.04	448.101	C21H20O11	[M-H]-	Kaempferol-3-O-galactoside (Trifolin)	Flavonoids	Flavonols	23627-87-4	1	2.74873e+06	2.38131e+06	2.93116e+06	2.77521e+06	2.58492e+06	2.79283e+06	857266	798698	868922	1.72466e+06	1.83766e+06	1.42955e+06	1.55001e+06	1.53398e+06	1.49711e+06	C12626	ko00944,ko01110
pmf0174	157.16	157.16	158.167	C10H22O	[M-H]-	1-Decanol*	Others	Alcohol compounds	112-30-1	3	1.54173e+06	1.45208e+06	1.35307e+06	2.02448e+06	2.01427e+06	2.01151e+06	2.52829e+06	2.37725e+06	2.49973e+06	1.91267e+06	1.83342e+06	1.79438e+06	1.6636e+06	1.72261e+06	1.70448e+06	C01633	-
YC512118	282.28	247.24	281.272	C18H35NO	[M+H]+	Oleamide (9-Octadecenamide)	Lipids	Free fatty acids	301-02-0	1	15039	15289.2	15724.2	15075.2	11683.9	19839.7	36311.8	37202.9	47899.8	12855.1	13391.6	22480.7	17658.5	17829.3	18282.7	C19670	-
Wcqp012267	457.37	439.36	456.36	C30H48O3	[M+H]+	3beta-hydroxy-urs-12-en-28-oic acid	Terpenoids	Triterpene	-	3	9	9	9	2.72165e+06	2.69848e+06	2.72959e+06	84149.5	106174	88734.8	27191.6	23680.9	20469.8	1.09135e+06	1.08954e+06	1.12528e+06	-	-
pmb2319	482.32	184.07	481.317	C23H48NO7P	[M+H]+	LysoPC 15:0	Lipids	LPC	108273-89-8	1	365456	406343	325151	390758	407879	399035	87335.5	91419.8	80736.7	432326	414512	457071	278919	268951	273240	-	-
Wbkn011324	665.38	605.36	666.377	C39H54O9	[M-H]-	Bruceajavanone B	Terpenoids	Triterpene	-	3	427466	531062	534025	43083.5	79313.6	85366.3	44967.6	46593.4	37366.1	108861	117258	115095	161145	157737	163646	-	-
MW0014259	297.24	279.23	298.251	C18H34O3	[M-H]-	3-Oxooctadecanoic acid	Organic acids	Organic acids	-	3	157920	148728	147260	263159	292805	262976	801719	866571	854932	1.07134e+06	1.2273e+06	1.07851e+06	497557	480276	493831	-	-
Lmmn006306	293.21	293.21	294.219	C18H30O3	[M-H]-	Machilusolide D	Others	Lactones	-	3	419064	329324	338250	716433	830111	806629	632222	672351	657265	1.50472e+06	1.57445e+06	1.53101e+06	778714	750883	771393	-	-
MW0153190	537.34	483.31	536.332	C26H44N6O6	[M+H]+	Lys-Tyr-Val-Lys	Amino acids and derivatives	Amino acids and derivatives	-	3	543.642	2428.41	1205.16	20848.5	17151.1	275344	3495.84	2013.76	2899.19	4949.37	9606.59	10115.9	68143.1	70659.7	68774.4	-	-
Lmnn102603	387.17	207.1	388.173	C18H28O9	[M-H]-	Nuezhengalaside	Terpenoids	Monoterpenoids	-	3	4.89999e+06	5.25606e+06	5.4927e+06	6.55682e+06	6.60026e+06	6.50202e+06	9.63928e+06	1.0624e+07	1.02096e+07	3.51843e+06	3.43688e+06	3.35531e+06	5.86297e+06	5.93637e+06	6.0853e+06	-	-
Lmxp011770	279.159	149.023	278.152	C16H22O4	[M+H]+	Diisobutyl phthalate*	Phenolic acids	Phenolic acids	84-69-5	1	1.46157e+07	1.50611e+07	1.39963e+07	1.53234e+07	1.46839e+07	1.49068e+07	1.42836e+07	1.2919e+07	1.42263e+07	1.38472e+07	1.26567e+07	1.35206e+07	1.16866e+07	1.12492e+07	1.1506e+07	C15205	-
Qatp009899	327.16	188.08	326.152	C20H22O4	[M+H]+	Machilin A	Lignans and Coumarins	Lignans	110269-50-6	3	8522.69	6497.11	12211.9	2276.87	4804.77	976.808	1.69054e+06	1.73071e+06	1.77946e+06	23613.5	21590	28821.5	423472	421607	436631	-	-
MW0150089	408.14	193.09	407.136	C15H25N3O8S1	[M+H]+	Glu-Met-Glu	Amino acids and derivatives	Amino acids and derivatives	-	3	1.11512e+06	1.07305e+06	1.167e+06	595228	728896	707272	1.71376e+06	1.79781e+06	1.62532e+06	193957	194193	244624	701286	715628	729028	-	-
pmf0293	269.29	209.23	270.292	C18H38O	[M-H]-	1-Octadecanol	Lipids	Free fatty acids	112-92-5	3	282818	301751	294757	284297	288821	295225	290668	275426	300158	295711	305062	294864	284370	284474	274946	-	-
Lmqn008288	299.26	299.26	300.266	C18H36O3	[M-H]-	3-Hydroxyoctadecanoic Acid	Lipids	Free fatty acids	45261-96-9	2	231482	252437	198611	200241	202146	201291	369118	321767	339024	311863	299828	301783	248102	244164	254006	-	-
MWSprf017	457.37	187.15	456.36	C30H48O3	[M+H]+	3-Hydroxyurs-12-en-24-oic acid (β-Boswellic acid)	Terpenoids	Triterpene	631-69-6	3	218819	250292	232158	91174.2	311879	343186	200246	195918	158968	299234	302623	329230	275307	283802	285920	-	-
Zmyn005252	285.24	239.24	286.251	C17H34O3	[M-H]-	3-Hydroxy-palmitic acid methyl ester	Lipids	Free fatty acids	51883-36-4	1	32376.1	38810.5	29666.8	43165.4	36924.8	43888.9	53302.3	50005.6	50480.9	67190.7	72876.2	73609	34609.9	35938.5	35709.7	C11849	-
Zmyn004732	293.21	185.12	294.219	C18H30O3	[M-H]-	2R-hydroxy-9Z,12Z,15Z-octadecatrienoic acid	Lipids	Free fatty acids	-	1	126925	122326	118109	258300	276338	258017	221518	227531	237449	500116	526402	493122	261161	265551	255135	C16342	ko00592
MWS04412	175.12	70.07	174.137	C8H18N2O2	[M+H]+	N(6),N(6)-Dimethyl-L-lysine	Amino acids and derivatives	Amino acids and derivatives	2259-86-1	2	1.83214e+07	2.08197e+07	2.02319e+07	3.20882e+07	2.86236e+07	2.75387e+07	1.59929e+07	1.52812e+07	1.59527e+07	1.70443e+07	1.59801e+07	1.94011e+07	2.06573e+07	1.98446e+07	2.02187e+07	-	-
pmb0751	321.1	147.04	320.09	C16H16O7	[M+H]+	Trans-5-O-(p-Coumaroyl)shikimate	Phenolic acids	Phenolic acids	-	3	425904	301700	328621	169729	169812	209166	588339	588189	646183	308375	328100	392977	224756	232538	224504	C02947	ko00940,ko00941,ko00945,ko01100,ko01110
MWSHY0113	465.1	303.06	464.096	C21H20O12	[M+H]+	Quercetin-3-O-galactoside (Hyperin)*	Flavonoids	Flavonols	482-36-0	1	241802	274057	222360	1.12458e+06	1.40685e+06	1.26975e+06	720158	879771	719571	167796	254375	206447	521709	527629	507207	C10073	-
MWSHY0080	595.17	287.06	594.159	C27H30O15	[M+H]+	Luteolin-7-O-neohesperidoside (Lonicerin)*	Flavonoids	Flavones	25694-72-8	1	6.29135e+07	5.77731e+07	6.77473e+07	1.08431e+08	9.93975e+07	9.82505e+07	8.42413e+07	8.97904e+07	8.61902e+07	2.87028e+07	2.4966e+07	3.18672e+07	8.71035e+07	8.71057e+07	9.02039e+07	C12630	ko00944
MWSmce349	282.28	114.09	281.272	C18H35NO	[M+H]+	Laurocapram	Alkaloids	Alkaloids	59227-89-3	3	69126.8	80051.7	68085.5	70808.4	50407.2	84796.2	178366	172044	225176	58899.6	61665.6	96913.2	88541.7	84993.5	86873.2	-	-
Waln010743	578.35	279.23	579.354	C28H54NO9P	[M-H]-	1-(2,3-dihydroxypropoxy)-3-(((2-(dimethylamino)ethoxy)(hydroxy)phosphoryl)oxy)propan-2-yl (11Z,14Z)-octadeca-11,14-dienoate	Lipids	LPE	-	1	3.30153e+06	3.72023e+06	3.81203e+06	1.90521e+06	1.93105e+06	1.90541e+06	7.69832e+06	5.94421e+06	7.71589e+06	1.38893e+07	1.37889e+07	1.42248e+07	6.90901e+06	7.15864e+06	6.90848e+06	-	-
Lmhp009129	482.32	184.07	481.317	C23H48NO7P	[M+H]+	LysoPC 15:0(2n isomer)	Lipids	LPC	-	1	66886.4	76903.1	77516.8	98706.4	113431	107985	48836	48277.9	48903.3	260678	266238	248570	105200	104625	101227	-	-
Waln011524	554.35	255.23	555.354	C26H54NO9P	[M-H]-	1-(2,3-dihydroxypropoxy)-3-(((2-(dimethylamino)ethoxy)(hydroxy)phosphoryl)oxy)propan-2-yl palmitate	Lipids	LPE	-	1	1.0175e+06	1.10376e+06	1.13839e+06	1.64324e+06	1.58194e+06	1.63056e+06	617275	639446	591930	1.19845e+06	1.22679e+06	1.24584e+06	1.07699e+06	1.06149e+06	1.0334e+06	-	-
Rfmb091	295.23	195.14	296.235	C18H32O3	[M-H]-	9S-Hydroxy-10E,12Z-octadecadienoic acid*	Lipids	Free fatty acids	15514-85-9	1	404013	380389	366887	477384	516790	497082	357698	376157	368548	1.33156e+06	1.72455e+06	1.57742e+06	664234	644021	638395	C14767	ko00591
MWSmce690	175.02	59.01	176.032	C6H8O6	[M-H]-	Erythorbic Acid; Isoascorbic Acid	Others	Vitamin	89-65-6	1	532173	603735	723353	9	9	9	76740.6	46362.3	51087.7	303626	429196	487756	179263	179668	173019	-	-
Zmjp000182	189.13	70.07	188.127	C7H16N4O2	[M+H]+	N-Monomethyl-L-arginine*	Amino acids and derivatives	Amino acids and derivatives	17035-90-4	1	2.24052e+06	2.53806e+06	2.54833e+06	4.99556e+06	5.09642e+06	4.7588e+06	1.60378e+06	1.79216e+06	1.61575e+06	3.34656e+06	3.55491e+06	3.7685e+06	3.03694e+06	3.15516e+06	3.04918e+06	C03884	-
Lssp210081	579.15	127.04	578.142	C30H26O12	[M+H]+	Procyanidin B5	Tannins	Proanthocyanidins	12798-57-1	1	1.34077e+06	836077	1.04651e+06	1.24629e+06	1.3056e+06	1.29223e+06	1.20504e+06	1.17155e+06	1.33978e+06	743452	509674	715557	1.00901e+06	1.01376e+06	1.04892e+06	-	-
Zmcp102201	205.09	149.02	204.079	C12H12O3	[M+H]+	Senkyunolide B*	Others	Lactones	93236-67-0	1	1.37588e+06	1.40557e+06	1.37184e+06	1.47803e+06	1.39056e+06	1.34152e+06	1.25899e+06	1.13884e+06	1.23179e+06	1.3171e+06	1.14672e+06	1.1859e+06	1.16113e+06	1.11488e+06	1.12542e+06	C09921	-
Lmbn003970	329.23	211.14	330.241	C18H34O5	[M-H]-	9,12,13-TriHOME; 9(S),12(S),13(S)-Trihydroxy-10(E)-octadecenoic acid	Lipids	Free fatty acids	97134-11-7	2	1.11939e+06	805880	866278	983444	938558	885748	1.84768e+06	1.77075e+06	1.75132e+06	1.97815e+06	1.90373e+06	1.85259e+06	1.25469e+06	1.29667e+06	1.24578e+06	C14833	ko00591
Smpn009230	487.34	487.34	488.35	C30H48O5	[M-H]-	2,3,23-Trihydroxyolean-12-en-28-oic acid*	Terpenoids	Triterpene	-	3	13089.9	9930.66	10483.6	128904	130221	114607	33794.6	32173.2	33511.4	1.82313e+06	1.84747e+06	2.03065e+06	514993	495332	496847	-	-
pmp001273	520.34	184.07	519.332	C26H50NO7P	[M+H]+	LysoPC 18:2	Lipids	LPC	-	1	1.2755e+07	1.29529e+07	1.31229e+07	5.0765e+06	4.79501e+06	4.83879e+06	9.11267e+06	9.3971e+06	8.70057e+06	1.68859e+07	1.64647e+07	1.69679e+07	1.06232e+07	1.04976e+07	1.09551e+07	-	-
Hamp011640	256.26	102.09	255.256	C16H33NO	[M+H]+	palmitic amide	Others	Others	-	1	266430	280014	200305	95355.4	82224.2	104385	425582	413897	548280	224901	183796	323227	116890	111822	114891	-	-
Walp008102	302.31	88.08	301.298	C18H39NO2	[M+H]+	2-Aminooctadecane-1,4-diol	Lipids	Sphingolipids	-	2	864941	145903	146125	175980	1.05994e+06	1.08999e+06	947475	165514	164391	9	9	9	620415	609855	593476	-	-
MWSmce058	531.38	59.02	532.376	C32H52O6	[M-H]-	24-(Acetyloxy)-11,23,25-trihydroxydammar-13(17)-en-3-one (Alisol A 24-acetate)	Terpenoids	Triterpene	18674-16-3	3	9	9	9	1.35926e+06	1.48175e+06	1.12335e+06	319054	303652	348888	11412.9	11198.6	11753.4	367097	377355	361017	-	-
pmb0855	496.34	184.07	495.332	C24H50NO7P	[M+H]+	LysoPC 16:0	Lipids	LPC	17364-16-8	1	1.42147e+07	1.44086e+07	1.50697e+07	1.1665e+07	1.11463e+07	1.10497e+07	3.84097e+06	3.65618e+06	3.71708e+06	9.49712e+06	1.00438e+07	1.05833e+07	9.0788e+06	8.68729e+06	8.95154e+06	-	-
pma1303	492.31	184.07	491.301	C24H46NO7P	[M+H]+	LysoPC 16:2	Lipids	LPC	-	1	368017	385287	407183	213393	171465	204816	171483	185304	170353	351014	380080	402611	274670	274596	285538	-	-
Zmcp003989	595.16	287.05	594.159	C27H30O15	[M+H]+	Kaempferol-3-O-rhamnosyl(1→2)glucoside	Flavonoids	Flavonols	-	1	1.99392e+07	2.32771e+07	1.99287e+07	5.7782e+07	5.35294e+07	4.99781e+07	3.40765e+07	3.01747e+07	3.25275e+07	5.90216e+07	63392837	5.40852e+07	5.06168e+07	5.18368e+07	5.29902e+07	-	-
pmf0175	157.16	157.16	158.167	C10H22O	[M-H]-	2-Decanol*	Others	Alcohol compounds	1120-06-5	3	1.93274e+06	1.79104e+06	1.89697e+06	2.65477e+06	2.7849e+06	2.58623e+06	3.05674e+06	3.09142e+06	3.13123e+06	2.20187e+06	2.09825e+06	2.11447e+06	2.03561e+06	2.1296e+06	2.06704e+06	-	-
pmp001264	274.27	256.27	273.267	C16H35NO2	[M+H]+	Hexadecylsphingosine	Lipids	Sphingolipids	-	1	3.37363e+06	4.21908e+06	4.87444e+06	4.65454e+06	3.76938e+06	3.78829e+06	4.46602e+06	5.03167e+06	4.79198e+06	4.45323e+06	5.10366e+06	3.96153e+06	9.67268e+06	9.42198e+06	9.87344e+06	-	-
Lmmn003323	271.23	225.22	272.235	C16H32O3	[M-H]-	2-Hydroxyhexadecanoic acid	Organic acids	Organic acids	764-67-0	1	2.97764e+06	2.60712e+06	2.53928e+06	1.75771e+06	1.85476e+06	1.66414e+06	2.90734e+06	2.73922e+06	2.76546e+06	6.20339e+06	5.87565e+06	6.83263e+06	3.02364e+06	2.94523e+06	2.88501e+06	-	-
pmb0550	449.11	287.06	449.108	C21H21O11+	[M]+	Cyanidin-3-O-glucoside (Kuromanin)	Flavonoids	Anthocyanidins	47705-70-4	2	1.58331e+06	1.08307e+06	1.00909e+06	497995	1.14223e+06	1.13201e+06	341139	366245	444853	67791.9	236248	258053	598659	588904	616838	C08604	ko00942,ko01110
HJN083	521.2	359.15	522.21	C26H34O11	[M-H]-	Lariciresinol-4'-O-glucoside	Lignans and Coumarins	Lignans	143663-00-7	2	50005	90300.8	119783	93663.6	82578.1	72607.5	62143.7	66820.9	81595.5	202780	205436	174866	114577	115695	110587	-	-
Lmjp102217	505.35	423.32	504.345	C30H48O6	[M+H]+	1,2,3,19-Tetrahydroxyurs-12-en-28-oic acid	Terpenoids	Triterpene	-	2	164700	187028	209334	19795.9	24956.6	15001	14497.5	17060.8	15917.3	16411.5	13292.9	14334.4	74389.8	75261.2	71876.1	-	-
Wcgn012724	281.17	199.17	282.183	C16H26O4	[M-H]-	6-Hydroxyphomodiol	Others	Others	-	1	48006.2	54848.9	40735.6	35537.1	43581.8	33745.6	34367.4	36355.4	37529	37031.6	36609.8	33523.6	29675.8	29112.1	30529.9	-	-
Waln011009	578.34	279.23	579.354	C28H54NO9P	[M-H]-	2-(2,3-dihydroxypropoxy)-3-(((2-(dimethylamino)ethoxy)(hydroxy)phosphoryl)oxy)propyl (11Z,14Z)-octadeca-11,14-dienoate	Lipids	LPE	-	1	3.69429e+06	3.94223e+06	3.91149e+06	2.03181e+06	1.9801e+06	1.98517e+06	7.47703e+06	5.85127e+06	7.29561e+06	1.47397e+07	1.52794e+07	1.38713e+07	6.86015e+06	7.13064e+06	7.17373e+06	-	-
pmb2979	549.12	387.1	550.132	C25H26O14	[M-H]-	Hesperetin-7-O-(6''-malonyl)glucoside	Flavonoids	Flavanones	-	3	216234	230461	257311	85900	86559.5	123452	141448	154287	127753	141718	173649	190628	155222	162352	156366	-	-
Zmzp005934	284.3	102.09	283.288	C18H37NO	[M+H]+	Stearamide	Alkaloids	Alkaloids	124-26-5	2	110972	86974.1	49548.2	105904	129405	96304.8	132225	163652	145046	60126.9	64784.7	93142.6	43760.8	41933	42012.6	C13846	-
pmp001259	526.34	508.33	525.33	C28H47NO8	[M+H]+	5,8,11,14-Pentadecanoamide	Lipids	Free fatty acids	-	3	48795.2	40968.7	50392.1	5922.82	9350.57	1555.12	37021	49247.5	28657.6	17215	16136.5	19088.5	35591.1	33931.6	34496.7	-	-
mws0126	524.37	184.07	523.364	C26H54NO7P	[M+H]+	LysoPC 18:0	Lipids	LPC	19420-57-6	2	5.03095e+06	5.38127e+06	5.41134e+06	7.389e+06	7.06836e+06	7.56136e+06	4.44649e+06	4.19701e+06	4.11794e+06	7.65702e+06	7.83272e+06	8.19088e+06	7.74286e+06	7.59824e+06	7.97323e+06	-	-
Cmbn007148	429.12	429.12	430.126	C22H22O9	[M-H]-	1-O-Feruloyl-3-O-caffeoylglycerol	Phenolic acids	Phenolic acids	-	2	1.35804e+06	1.39494e+06	1.4394e+06	9	9	9	9	9	9	86786.5	67050.1	74669	390690	407162	390232	-	-
pmn001610	307.26	307.26	308.272	C20H36O2	[M-H]-	Eicosadienoic acid*	Lipids	Free fatty acids	5598-38-9	1	126821	126454	138906	178326	215432	199373	406779	473689	433502	515467	611211	590471	421416	407148	401853	C16525	ko01040
pmb0484	104.11	60.08	104.107	C5H14NO+	[M]+	Choline	Alkaloids	Alkaloids	62-49-7	3	3.70535e+07	3.87308e+07	3.81792e+07	3.21921e+07	3.40539e+07	3.39517e+07	3.4046e+07	3.60109e+07	3.37916e+07	4.74479e+07	4.71668e+07	4.62927e+07	3.4647e+07	3.61399e+07	3.62105e+07	C00114	ko00260,ko00564,ko01100,ko02010
pme2960	273.08	153.02	272.068	C15H12O5	[M+H]+	Naringenin chalcone; 2',4,4',6'-Tetrahydroxychalcone*	Flavonoids	Chalcones	73692-50-9	1	773350	1.02967e+06	869333	411515	465132	465728	228851	227753	264116	133812	130984	131653	373435	389433	372484	C06561	ko00941,ko01100,ko01110
MWSHY0061	595.16	287.06	594.159	C27H30O15	[M+H]+	Kaempferol-3-O-neohesperidoside*	Flavonoids	Flavonols	32602-81-6	1	6.11608e+07	6.31264e+07	6.33712e+07	9.53356e+07	1.04034e+08	9.11319e+07	7.36487e+07	8.55095e+07	8.49699e+07	2.71213e+07	2.54298e+07	2.68021e+07	9.00453e+07	8.56025e+07	8.79278e+07	-	-
HJN090	433.11	271.06	434.121	C21H22O10	[M-H]-	Butin-7-O-glucoside*	Flavonoids	Flavanones	-	2	4.7166e+06	5.30878e+06	5.15518e+06	3.2353e+06	3.44392e+06	2.67795e+06	1.96533e+06	1.92717e+06	1.89951e+06	1.51265e+06	1.32691e+06	1.36779e+06	2.54426e+06	2.63113e+06	2.67491e+06	-	-
Lmsn011830	485.33	485.33	486.334	C30H46O5	[M-H]-	2,19-Dihydroxy-3-oxours-12-en-28-oic acid	Terpenoids	Triterpene	176983-21-4	3	48420.1	32035.7	25113.4	38367.1	103741	95661.2	99843.6	102835	38224.5	456929	469068	466852	154976	158539	163048	-	-
mws0216	132.07	86.06	131.058	C5H9NO3	[M+H]+	Trans-4-Hydroxy-L-proline*	Amino acids and derivatives	Amino acids and derivatives	51-35-4	2	2.17718e+07	2.01562e+07	2.26342e+07	5.50543e+07	5.26901e+07	6.01404e+07	2.77168e+06	2.66557e+06	2.70255e+06	4.85544e+07	4.41147e+07	4.53844e+07	3.20246e+07	3.05345e+07	3.17895e+07	C01157	ko00330,ko00470,ko01100,ko02010
Lmhp009590	508.34	184.07	507.332	C25H50NO7P	[M+H]+	LysoPC 17:1	Lipids	LPC	-	1	342115	356913	404205	228143	224160	178795	451235	425431	384960	636687	605150	739426	325829	342826	333100	-	-
mws1346	162.08	98.06	161.069	C6H11NO4	[M+H]+	DL-2-Aminoadipic acid	Alkaloids	Alkaloids	542-32-5	3	3.0748e+06	2.13551e+06	2.10252e+06	801874	743610	874101	683232	698766	685754	2.58101e+06	2.51466e+06	1.97258e+06	1.85215e+06	1.87305e+06	1.94459e+06	C00956	ko00300,ko00310,ko00311,ko01100,ko01110,ko01210,ko01230
pmb0865	518.32	184.07	517.317	C26H48NO7P	[M+H]+	LysoPC 18:3(2n isomer)	Lipids	LPC	-	1	1.9874e+06	1.93569e+06	2.02797e+06	3.0812e+06	2.95876e+06	2.84422e+06	1.59524e+07	1.39593e+07	1.58956e+07	2.08156e+07	2.2499e+07	2.10597e+07	1.29858e+07	1.34786e+07	1.28358e+07	-	-
MWSmce331	102.05	56.05	101.048	C4H7NO2	[M+H]+	Azetidine-2-carboxylic acid*	Alkaloids	Alkaloids	2517-04-6	3	1.59103e+06	1.34078e+06	1.21705e+06	506481	605068	563373	1.5114e+06	1.35406e+06	1.6921e+06	808946	799912	732158	820934	864273	844888	C08267	-
mws0214	181.07	71.01	182.079	C6H14O6	[M-H]-	D-Sorbitol	Others	Saccharides	50-70-4	1	257175	191687	292111	7.50487e+06	6.52577e+06	6.91654e+06	3.44684e+06	3.21652e+06	3.291e+06	2.45968e+06	2.71227e+06	3.13164e+06	3.33572e+06	3.36428e+06	3.50091e+06	C00794	ko00051,ko00052,ko01100,ko02010
mws0046	579.17	271.06	580.179	C27H32O14	[M-H]-	Naringenin-7-O-Neohesperidoside(Naringin)	Flavonoids	Flavanones	10236-47-2	2	3.44794e+06	2.75319e+06	2.773e+06	1.95304e+07	1.9602e+07	1.85276e+07	7891.67	59271	3245.4	4.1758e+06	3.93715e+06	4.37045e+06	5.38734e+06	5.12963e+06	5.34458e+06	C09789	ko00941
mws0704	140.01	78.96	141.019	C2H8NO4P	[M-H]-	O-Phosphorylethanolamine	Alkaloids	Alkaloids	1071-23-4	3	47860.2	64241.9	62931.8	109150	142281	118875	88042.4	93539.9	81525.4	109766	119943	119242	100110	104020	98963	C00346	ko00563,ko00564,ko00600,ko01100
Hmtn001120	315.109	153.056	316.116	C14H20O8	[M-H]-	5-(2-Hydroxyethyl)-2-O-glucosylphenol*	Phenolic acids	Phenolic acids	-	2	583543	324951	364229	237392	293742	349013	161680	161847	113425	89527.4	56284.2	63458.3	212517	202517	211413	-	-
Lmzn206284	471.35	471.35	472.355	C30H48O4	[M-H]-	3,13-Dihydroxylup-20(29)-en-28-oic acid (Terminic acid)	Terpenoids	Triterpene	-	3	41385.5	89222.7	45796.7	33882.1	36227.1	34295.7	9	9	9	2.05554e+06	1.8971e+06	1.85352e+06	499590	485951	473836	-	-
Lmlp003161	265.15	177.06	264.147	C14H20N2O3	[M+H]+	N-Feruloylputrescine	Alkaloids	Phenolamine	501-13-3	3	101061	110718	78427.6	60709.5	63784.2	67817.5	53463.3	71131.7	66456.3	164774	177151	191689	83950.5	84384.8	88093.9	C10497	ko00330,ko01100
Lmbp002336	611.16	303.05	610.153	C27H30O16	[M+H]+	Quercetin-3-O-(2''-O-rhamnosyl)galactoside	Flavonoids	Flavonols	-	3	67794.4	58966.8	55196.2	215850	211410	214575	210223	205559	184235	208897	226142	225671	189379	183791	193841	-	-
Waln010449	552.33	253.22	553.338	C26H52NO9P	[M-H]-	1-(2,3-dihydroxypropoxy)-3-(((2-(dimethylamino)ethoxy)(hydroxy)phosphoryl)oxy)propan-2-yl (E)-hexadec-9-enoate	Lipids	LPE	-	2	7939.21	11198.8	6576.53	38385.4	42576.7	42420.4	69165.5	58257.3	75450.5	90494.7	94461.8	87382.9	55535.2	55766.9	53121.3	-	-
pmb2640	199.17	199.17	200.178	C12H24O2	[M-H]-	Dodecanoic acid (Lauric acid)	Lipids	Free fatty acids	143-07-7	2	86559.8	91699.6	81874.4	64662.8	79669.8	69575.8	62703.9	60836.1	68761.1	68788.7	69519.1	68993	54167.8	57108.1	56111.7	C02679	ko00061,ko01100,ko01110
Lasp007051	493.15	309.07	492.142	C27H24O9	[M+H]+	Americanin B	Phenolic acids	Phenolic acids	77053-44-2	3	259275	176942	206832	821389	787614	870283	1.426e+06	1.49234e+06	1.51289e+06	159674	151007	156159	630381	657012	663859	-	-
pme3388	189.13	144.1	188.127	C7H16N4O2	[M+H]+	Homoarginine	Amino acids and derivatives	Amino acids and derivatives	156-86-5	2	373169	457182	491633	887955	864745	675118	287404	287221	303106	669881	529411	688275	553703	554825	580839	C01924	-
Lmhp008833	494.32	184.07	493.317	C24H48NO7P	[M+H]+	LysoPC 16:1(2n isomer)	Lipids	LPC	-	1	196271	520833	663731	729127	672279	695351	1.94723e+06	1.45547e+06	1.90933e+06	2.99066e+06	6.81425e+06	6.65535e+06	2.25588e+06	2.1477e+06	2.15774e+06	-	-
Lmhp009769	466.29	325.27	465.286	C22H44NO7P	[M+H]+	LysoPE 17:1	Lipids	LPE	-	3	16997.1	19257.4	16945.2	9798.55	13138.4	10970.4	72436	94091.5	67739.6	90677.8	92974.5	90052.7	47016	49612.9	47915.7	-	-
MWS4354	282.12	150.08	281.112	C11H15N5O4	[M+H]+	N6-methyladenosine	Nucleotides and derivatives	Nucleotides and derivatives	1867-73-8	3	64286.8	55484.8	56040.2	31857.5	28530.7	37281.9	22899.1	37172	46443.5	14394.4	13278	18431.1	28313.7	29822.6	28617.5	-	-
mws0260	175.12	116.07	174.112	C6H14N4O2	[M+H]+	L-Arginine	Amino acids and derivatives	Amino acids and derivatives	74-79-3	1	1.93394e+06	2.24675e+06	2.07926e+06	2.94214e+06	2.8522e+06	2.89562e+06	1.69505e+06	1.48159e+06	1.66771e+06	1.60909e+06	1.76688e+06	1.79179e+06	2.28676e+06	2.16718e+06	2.25505e+06	C00062	ko00220,ko00261,ko00330,ko00470,ko00970,ko01100,ko01110,ko01230,ko02010
pme0008	176.1	113.07	175.096	C6H13N3O3	[M+H]+	L-Citrulline	Amino acids and derivatives	Amino acids and derivatives	372-75-8	3	2.0298e+06	2.14044e+06	2.14654e+06	2.70182e+06	2.69858e+06	2.72505e+06	1.83735e+06	1.92973e+06	1.86548e+06	1.94114e+06	1.84161e+06	2.02241e+06	2.23534e+06	2.19555e+06	2.31782e+06	C00327	ko00220,ko01100,ko01110,ko01230
Zmgp004297	281.15	107.05	280.146	C19H20O2	[M+H]+	1-phenyl-7-(4-hydroxyphenyl)-4-ene-3-heptanone	Others	Ketone compounds	-	2	468424	758450	463075	494832	453898	416648	502039	436242	457752	583828	411813	521558	325844	322433	308996	-	-
Rfmb320	144.102	84.0813	143.095	C7H13NO2	[M+H]+	1-Methylpiperidine-2-carboxylic acid*	Organic acids	Organic acids	7730-87-2	1	1.02791e+06	1.08395e+06	1.0462e+06	4.7882e+07	4.92079e+07	4.93707e+07	2.18641e+06	2.25438e+06	2.66336e+06	1.95596e+06	1.84087e+06	1.75913e+06	3.05671e+07	3.16543e+07	3.23281e+07	-	-
MW0156990	311.08	149.03	312.096	C13H16N2O7	[M-H]-	Ser-Abu-OH	Amino acids and derivatives	Amino acids and derivatives	-	3	494746	613935	679853	126349	141157	142534	251596	268919	258519	453472	487269	370727	325729	344622	336515	-	-
pme0021	166.09	120.08	165.079	C9H11NO2	[M+H]+	L-Phenylalanine	Amino acids and derivatives	Amino acids and derivatives	63-91-2	1	995809	979740	1.04141e+06	1.9706e+06	1.90604e+06	2.06176e+06	1.6711e+06	1.74838e+06	1.72629e+06	1.69084e+06	1.69699e+06	1.60711e+06	1.36637e+06	1.44464e+06	1.39424e+06	C00079	ko00360,ko00400,ko00460,ko00470,ko00940,ko00960,ko00966,ko00970,ko00996,ko00999,ko01100,ko01110,ko01210,ko01230,ko02010
MW0153040	611.36	417.32	610.344	C27H46N8O8	[M+H]+	Lys-Leu-His-Val-Asp	Amino acids and derivatives	Amino acids and derivatives	-	3	110578	69934.2	66807.7	193405	232309	169399	65640.9	44210	47212.9	119105	122746	117919	199255	188606	191705	-	-
Wbmn003185	221.16	221.15	222.162	C14H22O2	[M-H]-	Kobusone	Terpenoids	Sesquiterpenoids	24173-71-5	1	364958	375091	367944	338162	367222	354918	348571	338554	358651	350029	367352	364263	337146	340876	355731	-	-
mws0289	480.31	339.29	479.301	C23H46NO7P	[M+H]+	LysoPE 18:1	Lipids	LPE	89576-29-4	3	2.56636e+06	2.74749e+06	2.5994e+06	2.47026e+06	2.43589e+06	2.40314e+06	1.02437e+07	1.14206e+07	9.70603e+06	5.37402e+06	5.47666e+06	5.61322e+06	5.00513e+06	4.84962e+06	5.13456e+06	-	-
Lmhp008589	476.28	335.26	475.27	C23H42NO7P	[M+H]+	LysoPE 18:3(2n isomer)	Lipids	LPE	-	1	174748	171402	193452	96924.8	113589	112487	1.57994e+06	1.44089e+06	1.73393e+06	2.24628e+06	2.4119e+06	2.33037e+06	1.2989e+06	1.2507e+06	1.22802e+06	-	-
Walp007192	406.35	300.29	405.345	C22H47NO5	[M+H]+	2-aminodocoSane-1,6,19,20,21-pentaol	Lipids	Sphingolipids	-	1	63251.9	139896	141399	180919	110415	109440	121051	237342	225916	130862	233091	154832	340350	359602	355347	-	-
Yamp011783	441.37	215.18	440.365	C30H48O2	[M+H]+	Aglaiabbreviatin D	Terpenoids	Triterpene	-	3	9	9	9	96768.6	98305.4	97341.8	27198.3	20979.4	17028.7	33804.2	35522.2	34660.2	38857.7	39208	40990.5	-	-
pme2244	190.09	118.07	189.079	C11H11NO2	[M+H]+	3-Indolepropionic acid	Alkaloids	Plumerane	830-96-6	2	31394.7	60082.7	37762.4	138024	122473	135440	140488	112689	133852	149184	132958	133731	130726	124203	124612	-	-
mws4532g	133.1	70.07	132.09	C5H12N2O2	[M+H]+	D-Ornithine	Amino acids and derivatives	Amino acids and derivatives	348-66-3	3	52067.7	81756.2	83038.9	1.08611e+06	1.07548e+06	1.02358e+06	276362	253036	223548	449711	694376	512650	502276	509206	530813	-	-
Zmyn004714	297.24	183.14	298.251	C18H34O3	[M-H]-	Ricinoleic acid	Lipids	Free fatty acids	141-22-0	3	81759.5	93474.7	93195	21923.7	21214.3	22461.4	165090	168893	168589	145470	150711	159126	96460.9	93599	91023.3	C08365	-
mws0009	179.07	91.06	178.063	C10H10O3	[M+H]+	Coniferaldehyde	Phenolic acids	Phenolic acids	20649-42-7	1	48149.5	56550.8	44119.3	118840	118814	111946	101413	131998	101415	112073	94472.4	154600	105896	100009	103981	C02666	ko00940,ko01100,ko01110
Walp007043	274.27	88.08	273.267	C16H35NO2	[M+H]+	2-Aminohexadecane-1,4-diol	Lipids	Sphingolipids	-	1	5.62773e+06	7.45334e+06	7.87157e+06	7.89383e+06	6.21733e+06	6.38993e+06	7.88672e+06	8.37086e+06	8.32914e+06	7.66371e+06	8.93021e+06	7.60277e+06	1.68404e+07	1.60678e+07	1.59537e+07	-	-
MW0152311	561.24	127.12	560.244	C22H36N6O11	[M+H]+	Leu-Glu-Asn-Gly-Glu	Amino acids and derivatives	Amino acids and derivatives	-	3	862407	854121	802717	356252	370379	318749	69742.1	60925.6	69352.5	96487.3	81896.2	76752.4	286803	298912	304068	-	-
Zmyn005026	283.26	283.26	284.272	C18H36O2	[M-H]-	16-Methylheptadecanoic acid	Lipids	Free fatty acids	2724-58-5	2	4.73672e+06	8.20544e+06	8.15764e+06	7.66251e+06	8.58556e+06	8.22483e+06	4.75029e+06	7.90464e+06	7.88299e+06	7.44387e+06	7.58487e+06	7.82708e+06	5.45994e+06	5.54925e+06	5.78427e+06	C20356	-
Wbsp004755	179.07	119.05	178.063	C10H10O3	[M+H]+	Methyl Hydroxycinnamate	Phenolic acids	Phenolic acids	80540-55-2	1	182699	135328	157538	373644	543119	446164	397224	455910	455684	469369	357890	376567	303172	293380	285571	-	-
pmd0130	468.31	184.07	467.301	C22H46NO7P	[M+H]+	LysoPC 14:0	Lipids	LPC	20559-16-4	1	2.18915e+06	2.24006e+06	2.26713e+06	851475	797235	848847	371909	369638	363978	787773	814910	841819	1.02262e+06	1.01366e+06	1.0714e+06	-	-
pmp001251	520.34	184.07	519.332	C26H50NO7P	[M+H]+	LysoPC 18:2(2n isomer)	Lipids	LPC	-	1	386612	351245	344926	164206	168393	159250	623396	517157	620500	1.19739e+06	1.12246e+06	1.15247e+06	548749	550457	578651	-	-
Hmgp002327	188.07	118.06	187.063	C11H9O2N	[M+H]+	3-amino-2-naphthoic acid	Alkaloids	Alkaloids	-	1	3.37069e+06	3.26478e+06	3.53495e+06	8.60183e+06	9.98046e+06	9.2609e+06	2.57027e+06	2.4576e+06	2.37727e+06	7.74133e+06	9.24266e+06	9.13052e+06	5.13965e+06	5.30446e+06	5.45894e+06	-	-
pme0432	575.12	285.04	576.127	C30H24O12	[M-H]-	Procyanidin A2	Tannins	Proanthocyanidins	41743-41-3	3	74118.3	96797.8	100117	170466	134818	156296	264291	236949	227841	128989	161365	117059	144711	143524	136777	C10237	-
Lmlp002990	595.17	313.07	594.159	C27H30O15	[M+H]+	Isosaponarin(Isovitexin-4'-O-glucoside)	Flavonoids	Flavones	19416-87-6	3	458840	331946	323620	27642.5	52032.8	49548.6	144476	176874	140256	4.28215e+06	3.72967e+06	4.11348e+06	1.09278e+06	1.1376e+06	1.16032e+06	-	-
pme3827	198.08	152.07	197.069	C9H11NO4	[M+H]+	3,4-Dihydroxy-L-phenylalanine (L-Dopa)	Amino acids and derivatives	Amino acids and derivatives	59-92-7	2	442545	458564	500768	2.57059e+06	2.82037e+06	2.6169e+06	218159	274389	231113	587415	676167	765070	1.28572e+06	1.2601e+06	1.21077e+06	C00355	ko00350,ko00950,ko00965,ko01100,ko01110
Zmhp003514	301.07	286.05	300.063	C16H12O6	[M+H]+	6,7,8-Tetrahydroxy-5-methoxyflavone*	Flavonoids	Flavones	-	1	34875.8	21242.7	30535.9	112895	119541	111434	48508.9	63978.2	66201.4	46298.9	50095.7	50336.7	63235.3	66256.7	66996.6	-	-
MW0109387	311.13	59.01	252.122	C11H16N4O3	[M+CH3COO]-	Prolylhistidine	Amino acids and derivatives	Amino acids and derivatives	-	3	1.41852e+06	1.29925e+06	1.2245e+06	2.72502e+06	2.40753e+06	2.1837e+06	141664	116716	148145	2.14652e+06	1.90817e+06	2.39122e+06	1.81519e+06	1.91071e+06	1.81097e+06	-	-
mws1565	389.14	209.08	388.137	C17H24O10	[M+H]+	Geniposide	Terpenoids	Monoterpenoids	24512-63-8	3	128667	164335	188095	195039	219243	218464	305792	221991	333274	132339	108487	124487	172831	168879	179418	C09781	-
MW0148013	330.12	168.07	329.116	C12H19N5O4S1	[M+H]+	Cys-His-Ala	Amino acids and derivatives	Amino acids and derivatives	-	3	736325	1.01837e+06	801068	1.41976e+06	1.26304e+06	1.18525e+06	584971	663990	651040	1.72339e+06	1.68941e+06	1.74963e+06	961182	959608	1.01237e+06	-	-
Lmyn003835	289.04	137.02	290.043	C14H10O7	[M-H]-	4-(3,4,5-Trihydroxybenzoxy)benzoic acid	Phenolic acids	Phenolic acids	-	2	80062.1	56917.9	27700.1	87928.9	65271.3	78970.8	99477	88265.2	77698.4	47813.5	60654.5	38345.6	68104.6	68697.8	64863.3	-	-
Wagp005508	457.2	209.15	456.2	C22H32O10	[M+H]+	3-Hydroxy-Beta-Ionone 3-(6''-Malonyl)Glucoside*	Others	Others	-	2	145619	116127	146037	346347	334738	397479	122118	104704	85553.2	187357	237929	204322	172536	183306	179874	-	-
Zmdp000376	130.09	84.08	129.09	C5H11N3O	[M+H]+	4-Guanidinobutanal	Others	Aldehyde compounds	-	1	2.77513e+07	2.13112e+07	2.06573e+07	9.44383e+06	9.2609e+06	9.70185e+06	1.26594e+07	1.33625e+07	1.34435e+07	1.05816e+07	9.52608e+06	8.36161e+06	1.12108e+07	1.18391e+07	1.18254e+07	-	-
pmb1754	184.07	125	184.073	C5H15NO4P+	[M]+	O-Phosphocholine	Alkaloids	Alkaloids	107-73-3	3	1.49467e+06	1.02423e+06	1.02645e+06	1.78241e+06	2.39208e+06	1.97764e+06	702759	755703	688808	1.14102e+06	1.1291e+06	1.13993e+06	1.37501e+06	1.29288e+06	1.3425e+06	C00588	ko00564,ko01100
pmn001419	325.09	163.04	326.1	C15H18O8	[M-H]-	1-O-p-Coumaroyl-β-D-glucose*	Phenolic acids	Phenolic acids	7139-64-2	2	86169.1	71858.2	84310.7	203684	197242	363249	255360	202676	239671	31512.1	54316.7	37686.8	176967	174983	166826	C16827	-
Wcgn012055	333.2	251.2	334.214	C20H30O4	[M-H]-	Araucarolone	Terpenoids	Ditepenoids	-	1	7204.92	8273.17	7993.23	11318.2	13649.4	13622.7	5953.87	7482.84	6895.8	12891.5	13061.8	12548.9	11400	11572.6	10892	-	-
HJN055	435.13	273.08	436.137	C21H24O10	[M-H]-	Dihydrocharcone-4'-O-glucoside	Flavonoids	Chalcones	-	3	45865.8	43261.2	47186.2	62458.1	87344.8	74973.1	97872.4	99582.5	129174	883504	882425	934889	241916	257621	249686	-	-
Lcgp000245	493.21	331.15	492.2	C25H32O10	[M+H]+	dihydrodehydrodiconiferyl alcohol-9-O-β-D-xylopyranoside	Lignans and Coumarins	Lignans	-	3	191330	187393	152763	104940	122590	113381	82571.4	82661.3	75961.7	136547	146828	111646	144653	148289	153976	-	-
pme2827	239.24	223.24	240.245	C16H32O	[M-H]-	Palmitaldehyde	Lipids	Free fatty acids	629-80-1	3	9.7831e+06	8.28754e+06	7.81775e+06	2.7168e+07	2.58146e+07	2.68975e+07	1.29611e+07	1.47957e+07	1.17365e+07	8.72867e+06	8.11886e+06	8.01682e+06	9.73543e+06	1.03638e+07	9.96184e+06	C00517	ko00071
Lmzn001925	239.09	195.1	240.1	C12H16O5	[M-H]-	3,4'-Dihydroxy-3'-methoxybenzenepentanoic acid	Phenolic acids	Phenolic acids	-	1	32142.2	39609.9	36722.6	303584	281681	294587	234342	247535	213091	340243	247042	261966	166264	171689	161101	-	-
pmb0864	426.26	285.24	425.254	C19H40NO7P	[M+H]+	LysoPE 14:0	Lipids	LPE	-	3	89351.4	101030	100326	6867.24	7048.91	5167.73	49158.9	47565.6	49763.7	126705	145729	158235	70632.2	74569.6	74849.3	-	-
HJKP000649	136.07	91.05	135.068	C8H9NO	[M+H]+	N-benzylformamide	Alkaloids	Alkaloids	6343-54-0	1	2.69584e+06	2.85749e+06	2.65786e+06	7.95726e+06	8.80029e+06	7.81418e+06	1.42086e+06	1.63145e+06	1.41484e+06	5.11649e+06	4.65903e+06	5.33924e+06	4.26667e+06	4.47612e+06	4.21004e+06	C15561	-
HX1248	373.2	151.08	372.194	C22H28O5	[M+H]+	di-O-methyltetrahydrofuriguaiacin B	Lignans and Coumarins	Lignans	-	3	18331.9	14948.9	15998.9	20234.2	26222.8	23623	3446.91	3608.66	5453.82	608217	567433	874653	156018	158512	166029	-	-
Lmgn000160	131.05	70.03	132.054	C4H8N2O3	[M-H]-	3-Ureidopropionic Acid	Organic acids	Organic acids	462-88-4	2	290888	187476	197922	152826	161213	179895	74582.4	107557	83868.8	80444.5	57479	64002.8	122079	128807	121470	C02642	ko00240,ko00410,ko00770,ko01100
Lmsp004166	611.16	303.05	610.153	C27H30O16	[M+H]+	Quercetin-3-O-glucoside-7-O-rhamnoside*	Flavonoids	Flavonols	-	2	299833	203647	246631	347811	385872	440818	435714	333833	333081	76315	92855.7	104510	258052	273998	272465	-	-
Lmfn004093	435.13	315.09	436.137	C21H24O10	[M-H]-	Phloretin-4'-O-glucoside (Trilobatin)	Flavonoids	Chalcones	4192-90-9	1	683824	920817	838951	1.73747e+06	1.82494e+06	1.80603e+06	121199	133413	129672	4.56103e+06	4.61116e+06	5.44718e+06	1.60644e+06	1653820	1.54843e+06	-	-
Zmpn008194	471.35	471.35	472.355	C30H48O4	[M-H]-	2,3-Dihydroxyurs-12-en-28-oic acid (Corosolic acid)*	Terpenoids	Triterpene	4547-24-4	3	8286.51	5431.75	7255.6	31097.3	33743.6	28410	64849.8	64405.4	57543.4	1.55897e+06	1.60321e+06	1.60012e+06	414345	405522	432600	-	-
MW0110342	247.13	72.08	246.122	C10H18N2O5	[M+H]+	Val-Glu	Amino acids and derivatives	Amino acids and derivatives	3062-07-5	3	1.29479e+06	1.04226e+06	1.18295e+06	389381	437899	457717	395568	604843	142313	465257	594758	435111	590549	571105	552563	-	-
Zajp000573	144.1	84.08	143.095	C7H13NO2	[M+H]+	N-(4-oxopentyl)-acetamide*	Alkaloids	Alkaloids	-	1	1.15509e+06	1.09465e+06	1.01966e+06	5.46855e+07	5.5718e+07	5.69975e+07	2.35314e+06	2.5858e+06	2.42929e+06	1.79066e+06	1.80853e+06	1.86149e+06	3.12701e+07	3.14845e+07	3.32184e+07	-	-
Zmmp000606	148.1	84.08	147.089	C6H13NO3	[M+H]+	2-Amino-4-hydroxy-3-methylpentanoic acid	Amino acids and derivatives	Amino acids and derivatives	-	2	3.35876e+07	3.22578e+07	3.20445e+07	1.24104e+07	1.3145e+07	1.28968e+07	3.78772e+07	3.70074e+07	4.12228e+07	1.95756e+07	1.94935e+07	1.73565e+07	2.09956e+07	2.20457e+07	2.24026e+07	-	-
Wcgp003276	193.09	133.06	192.079	C11H12O3	[M+H]+	5-(2-hydroxypropyl)-3H-2-benzofuran-1-one	Others	Others	-	1	614249	705726	615464	791911	786779	974650	3.0144e+06	2.92618e+06	3.30688e+06	956139	1.48907e+06	959353	952050	926771	890025	-	-
Lmbn005172	165.06	119.05	166.063	C9H10O3	[M-H]-	2,6-Dimethoxybenzaldehyde*	Phenolic acids	Phenolic acids	3392-97-0	3	700637	511400	663351	513989	510859	514140	91165.8	99169.5	120855	4.15029e+06	4.98063e+06	5.0832e+06	1.31796e+06	1.24541e+06	1.3242e+06	-	-
mws1068	285.04	151	286.048	C15H10O6	[M-H]-	Kaempferol (3,5,7,4'-Tetrahydroxyflavone)	Flavonoids	Flavonols	520-18-3	1	51481.3	51757	52844.1	100949	99842.8	107353	6757.03	6617.57	8724.44	42764.1	50168.6	48742.4	48936.9	51017.7	52345.2	C05903	ko00941,ko00944,ko01100,ko01110
Lmgn002555	173.08	59.01	174.089	C8H14O4	[M-H]-	2-Propylglutaric acid	Organic acids	Organic acids	32806-62-5	3	714170	691502	699484	414776	386332	405142	304937	279256	296245	1.00853e+06	1.10475e+06	1.46844e+06	494640	517082	483965	C16658	-
Zmgn005057	297.24	183.01	298.251	C18H34O3	[M-H]-	9,10-Epoxyoctadecanoic Acid	Lipids	Free fatty acids	2443-39-2	3	387004	447477	262966	398222	347083	355330	333638	238840	271355	351562	328689	330772	301400	306052	321458	C19418	ko00073
Lmbn004240	329.23	199.13	330.241	C18H34O5	[M-H]-	9,10-Dihydroxy-12,13-epoxyoctadecanoic acid	Lipids	Free fatty acids	-	3	8528.6	4987.91	5119.8	20704.3	25233.7	24104.8	15751.5	18792.6	20245.3	48318.5	28761.5	51225.5	20606.9	21674.4	20329.6	C14837	ko00591
Yalp002838	207.07	91.05	206.058	C11H10O4	[M+H]+	4-Methoxy-5-(hydroxymethyl)-2H-1-benzopyran-2-one*	Lignans and Coumarins	Coumarins	-	1	290881	762258	522005	287190	181257	317559	1.09576e+06	586482	920154	9	9	9	996697	1.0373e+06	1.0673e+06	-	-
Zmbp002538	205.1	146.06	204.09	C11H12N2O2	[M+H]+	1-Methoxy-indole-3-acetamide	Alkaloids	Plumerane	-	1	1.70242e+06	1.6982e+06	1.75509e+06	3.66518e+06	3.86838e+06	3.8531e+06	1.24544e+06	1.1889e+06	1.0613e+06	3.3699e+06	3.525e+06	4.31561e+06	2.64679e+06	2.47401e+06	2.59355e+06	-	-
MW0169676	279.23	67.05	278.225	C18H30O2	[M+H]+	Pinolenic acid	Lipids	Free fatty acids	16833-54-8	3	1.76774e+06	1.64938e+06	1.53729e+06	1.70703e+06	1.80913e+06	1.64183e+06	1.10854e+06	1.24795e+06	1.25518e+06	6.22827e+06	6.43203e+06	6.3089e+06	2.57219e+06	2.50095e+06	2.67796e+06	-	-
pmb1650	279.23	149.13	278.225	C18H30O2	[M+H]+	Octadeca-11E,13E,15Z-trienoic acid	Lipids	Free fatty acids	25575-00-2	3	1.92537e+07	2.2142e+07	1.98742e+07	2.25287e+07	2.2338e+07	2.00943e+07	1.89086e+07	1.85802e+07	2.04851e+07	1.94399e+07	1.77385e+07	1.90213e+07	1.64864e+07	1.53798e+07	1.59684e+07	-	-
Lmbn007891	313.24	183.14	314.246	C18H34O4	[M-H]-	Hydroxy ricinoleic acid	Lipids	Free fatty acids	-	1	40798	26903.7	28877.5	73210.1	70881.1	65935	72669.8	74893.1	75740	336032	323582	322310	107637	108330	114620	-	-
mws0001	133.06	74.02	132.054	C4H8N2O3	[M+H]+	L-Asparagine	Amino acids and derivatives	Amino acids and derivatives	70-47-3	3	3.5802e+06	2.7031e+06	2.77757e+06	1.1135e+06	1.26621e+06	1.38916e+06	2.07227e+06	2.1112e+06	2.31735e+06	721477	659253	562806	1.47808e+06	1.57081e+06	1.48075e+06	C00152	ko00250,ko00460,ko00970,ko01100,ko01110,ko01230
Wbtn007603	299.06	284.03	300.063	C16H12O6	[M-H]-	9,11-dimethoxy-2h-[1,3]dioxolo[4,5-b]xanthen-10-one*	Flavonoids	Other Flavonoids	-	3	34307.2	22436.7	25333.3	142246	159277	155435	62440.6	65002.1	67971.8	43000	40312.6	40623.5	61379.3	65669.3	62575.8	-	-
Hmjn003948	487.35	487.35	488.35	C30H48O5	[M-H]-	2,3,6-Trihydroxyurs-12-en-28-oic acid (Madasiatic acid)*	Terpenoids	Triterpene	26532-66-1	3	15349.3	18042.9	20175	174620	182851	151844	73624.9	97663.2	85471.1	1.67951e+06	2.10669e+06	2.00973e+06	487824	477310	455313	-	-
MWSCX013	489.35	201.16	488.35	C30H48O5	[M+H]+	2,3,19-trihydroxyurs-12-en-28-oic acid (Euscaphic acid)	Terpenoids	Triterpene	53155-25-2	3	9321.88	6582.28	6791.16	30399	1.33656e+06	1.46191e+06	46097.6	35933.2	53581.5	4992.16	8462.61	7215.36	358724	337256	338373	C17890	-
Waln009920	576.33	277.22	577.338	C28H52NO9P	[M-H]-	1-(2,3-dihydroxypropoxy)-3-(((2-(dimethylamino)ethoxy)(hydroxy)phosphoryl)oxy)propan-2-yl (8E,11Z,14Z)-octadeca-8,11,14-trienoate	Lipids	LPE	-	1	44731.1	42846.6	45691.1	76419.7	49759.7	74021	698327	557034	649018	648026	659216	570408	385204	360427	365881	-	-
Hmmp002447	725.2	433.11	724.221	C33H40O18	[M+H]+	Apigenin-7-O-rutinoside-4'-O-rhamnoside	Flavonoids	Flavones	-	3	6942.8	2371.95	5917.77	9	9	9	19178	10614.7	13003.2	20243.9	13306.5	15058.3	15188.8	16293.1	15659.3	-	-
Qmgp102003	468.31	184.07	467.304	C29H41NO4	[M+H]+	O-Acetyljervine	Alkaloids	Steroid alkaloids	14788-78-4	2	2.06398e+06	2.47357e+06	2.64454e+06	881575	1.0022e+06	874536	445655	400563	362865	815757	937072	968248	1.04398e+06	1.04971e+06	1.11203e+06	-	-
pmp000587	535.11	287.05	534.101	C24H22O14	[M+H]+	Luteolin-7-O-(6''-malonyl)glucoside*	Flavonoids	Flavones	-	1	4.33544e+06	3.53151e+06	3.87007e+06	3.52936e+06	3.61813e+06	3.97331e+06	4.07987e+06	3.83757e+06	4.26833e+06	1.81334e+07	1.6775e+07	1.67968e+07	6.93008e+06	6.56921e+06	6.48537e+06	C10103	-
Wmyn000217	331.1	169.01	332.111	C14H20O9	[M-H]-	2,6-dimethoxy-hydroquinone-4-O-β-D-glucopyranoside	Phenolic acids	Phenolic acids	-	2	61334.4	54946	65106.8	114621	143981	129779	71084.7	56357.2	63004.7	90930.9	92139.3	119810	105054	103126	98038.2	-	-
pme0040	136.062	119.035	135.054	C5H5N5	[M+H]+	Adenine*	Nucleotides and derivatives	Nucleotides and derivatives	73-24-5	2	5.81272e+06	6.29147e+06	6.43177e+06	3.2024e+06	2.96729e+06	3.16249e+06	4.66183e+06	4.4261e+06	4.5655e+06	2.42798e+06	2.59786e+06	2.64475e+06	3.68188e+06	3.65183e+06	3.89621e+06	C00147	ko00230,ko00908,ko01100,ko01110,ko01232
ML10181668	130.09	84.08	129.079	C6H11NO2	[M+H]+	Cycloleucine	Amino acids and derivatives	Amino acids and derivatives	52-52-8	1	1.58609e+06	915218	1.47734e+06	4.80269e+06	4.54479e+06	4.45764e+06	1.12105e+06	970900	757187	2.52208e+06	2.33022e+06	2.256e+06	2.72323e+06	2.73139e+06	2.89889e+06	C03969	-
Zmfn000481	535.04	323.03	536.044	C14H22N2O16P2	[M-H]-	Uridine-5'-Diphosphate-D-Xylose	Nucleotides and derivatives	Nucleotides and derivatives	3616-06-6	3	20687.5	11057.9	14853.8	23011.2	24656.2	32756.6	10948	8448.51	14095	46049.3	56773.3	34413	25505.2	27379.2	26244.6	C00190	ko00520,ko00908,ko01100,ko01250
Lmhp012042	355.28	263.24	354.277	C21H38O4	[M+H]+	2-Linoleoylglycerol	Lipids	Glycerol ester	3443-82-1	1	77242.2	77343.5	79464.7	65931.1	64897.1	71041.3	1.35727e+06	1.3e+06	1.48946e+06	398904	446102	429835	536531	546691	574981	-	-
Lajp003377	579.15	127.04	578.142	C30H26O12	[M+H]+	Fisetinidol-(4α,6)-gallocatechin	Flavonoids	Flavanols	1262536-83-3	1	908262	542945	698267	846903	870267	829030	695513	670470	691010	432751	440999	441331	650363	609401	647790	-	-
Xmgp006913	341.14	137.06	340.131	C20H20O5	[M+H]+	2,4,2',4'-tetrahydroxy-3'-prenylchalcone	Flavonoids	Chalcones	-	3	317061	286772	272813	1.83922e+06	2.44786e+06	1.92117e+06	945518	924034	867018	392267	291917	336888	923792	924515	983491	-	-
Zbzn008048	293.18	221.15	294.183	C17H26O4	[M-H]-	Embelin	Quinones	Quinones	550-24-3	3	1.43306e+06	1.43583e+06	1.33157e+06	1.23674e+06	1.28519e+06	1.31868e+06	1.34666e+06	1.27488e+06	1.46995e+06	1.22195e+06	1.23089e+06	1.10204e+06	698586	724329	751310	-	-
MWSCX017	165.05	119.05	164.047	C9H8O3	[M+H]+	4-hydroxyphenyl acrylaldehyde	Others	Aldehyde compounds	-	2	246578	229137	271140	250817	232571	252245	230269	271559	212503	133228	97386.4	159614	172484	170335	160947	-	-
Hmyn001360	299.11	59.01	300.136	C18H20O4	[M-H]-	Doitungbiphenyl A	Phenolic acids	Phenolic acids	-	2	245916	91469.8	109795	91003	96248.2	77768.8	6469.06	2843.41	14664.2	61826.5	87663.5	74987.8	74569.8	69341.7	71534.3	-	-
pme1383	170.08	134.06	169.074	C8H11NO3	[M+H]+	Pyridoxine	Others	Vitamin	65-23-6	1	1.22539e+07	1.3996e+07	1.44473e+07	8.67497e+06	7.91033e+06	8.232e+06	4.00063e+06	4.33403e+06	3.41694e+06	2.21493e+06	2.38031e+06	2.45384e+06	6.16113e+06	5.8799e+06	6.32367e+06	C00314	ko00750,ko01100,ko01240
Lmsp004301	451.12	289.07	450.116	C21H22O11	[M+H]+	3',5,5',7-Tetrahydroxyflavanone-7-O-glucoside*	Flavonoids	Flavanones	-	3	941295	1.17115e+06	826218	4.13323e+06	4.48961e+06	3.13177e+06	3.68712e+06	4.62069e+06	4.93275e+06	322350	290098	266538	4.093e+06	4.34342e+06	4.06467e+06	-	-
Lakp004475	577.13	287.06	576.127	C30H24O12	[M+H]+	Dehydrodicatechin A	Flavonoids	Flavanols	36048-23-4	1	613015	375144	402759	410745	445695	438555	602999	675654	693251	372611	346083	344395	422661	454663	443538	-	-
pme3968	166.07	149.05	165.065	C6H7N5O	[M+H]+	7-Methylguanine	Nucleotides and derivatives	Nucleotides and derivatives	578-76-7	3	2.07587e+06	1.76151e+06	2.29881e+06	188674	174201	189694	709733	726747	204709	322036	438831	333178	633794	678190	673686	C02242	-
pmb3041	521.09	329.2	522.101	C23H22O14	[M-H]-	Tricin-7-O-saccharic acid	Flavonoids	Flavones	-	3	248097	177423	238735	54421.5	35245.7	59892.1	17290.6	9943.6	10716.4	748961	943089	1.06871e+06	270125	274136	289662	-	-
Lssp210101	341.14	137.06	340.131	C20H20O5	[M+H]+	Kushenol S	Flavonoids	Other Flavonoids	254886-72-1	3	214038	285319	159946	137131	64804.5	70132.1	9	9	9	69437.3	93574.8	103383	116908	114241	122803	-	-
pme3732	244.09	112.05	243.085	C9H13N3O5	[M+H]+	Cytidine	Nucleotides and derivatives	Nucleotides and derivatives	65-46-3	2	1.84397e+06	1.96899e+06	1.98351e+06	725925	823069	680318	464348	481150	401407	601458	694023	641603	920040	900726	967879	C00475	ko00240,ko01100,ko01232,ko02010
MW0155128	494.22	135.08	493.217	C22H31N5O8	[M+H]+	Phe-Asp-Gly-Gly-Val	Amino acids and derivatives	Amino acids and derivatives	-	3	5.62738e+06	4.95931e+06	5.50968e+06	2.02672e+07	2.49741e+07	2.30184e+07	17306.1	15507.5	10326.7	2.85724e+06	2.83256e+06	2.83183e+06	7.35076e+06	7.48907e+06	7.89406e+06	-	-
Lakn001671	329.09	123.05	330.095	C14H18O9	[M-H]-	2-β-D-Glucopyranosyloxy-5-hydroxy-phenylacetic acid	Phenolic acids	Phenolic acids	-	2	159592	147554	154733	261388	287617	324796	86773	82123.8	94319.5	190104	200498	189571	187214	186998	199458	-	-
Lmyn005812	675.36	397.14	676.367	C33H56O14	[M-H]-	Gingerglycolipid A	Lipids	Glycerol ester	145937-22-0	2	48181.6	37461.7	42559.3	69513.5	80271.7	88016.5	452744	421565	434582	351559	345540	299204	444862	417129	446232	-	-
pmb0789	332.13	152.07	331.127	C14H21NO8	[M+H]+	Pyridoxine-5'-O-glucoside	Others	Vitamin	-	3	1.42275e+06	1.39484e+06	1.35357e+06	4.76527e+06	3.93828e+06	4.38393e+06	1.20297e+06	1.50349e+06	1.36496e+06	1.77417e+06	2.02238e+06	1.80491e+06	1.73241e+06	1.86842e+06	1.79813e+06	C03996	-
mws1360	433.11	269.04	434.121	C21H22O10	[M-H]-	Engeletin	Flavonoids	Flavanonols	572-31-6	1	552706	620516	556315	1.79719e+06	1.55724e+06	1.60659e+06	353442	346383	312082	457764	440824	457856	668283	712028	715910	-	-
Yshs000041	459.23	295.22	460.246	C26H36O7	[M-H]-	Vibsanin J	Terpenoids	Ditepenoids	-	3	7785.21	5970.88	7586.34	6516.23	5612.92	4667.69	6005.25	4371.02	6329.24	20363.6	20473.9	21732.5	9220.03	8560.51	9027.24	-	-
Lmhp008801	476.28	335.26	475.27	C23H42NO7P	[M+H]+	LysoPE 18:3	Lipids	LPE	-	1	149740	161321	177942	116123	136259	97005.2	1.64145e+06	1.37701e+06	1.54934e+06	2.34906e+06	2.43219e+06	2.46696e+06	1.32085e+06	1.31281e+06	1.23205e+06	-	-
Lmhp007598	534.36	184.07	533.348	C27H52NO7P	[M+H]+	LysoPC 19:2(2n isomer)	Lipids	LPC	-	3	10461.1	9897.73	14295.4	105129	83440.4	93577.7	80261	74752.7	78466.3	59452.6	64852.1	62662.4	84336	78130.3	81490.9	-	-
Lmlp005572	433.11	271.06	432.106	C21H20O10	[M+H]+	Galangin-7-O-glucoside	Flavonoids	Flavones	-	3	430811	421738	433056	104813	125639	96105.2	979992	981489	989632	297043	315080	243429	378792	403618	406290	-	-
Cmjn004337	401.14	269.1	402.153	C18H26O10	[M-H]-	Benzyl-(2''-O-xylosyl)glucoside	Phenolic acids	Phenolic acids	-	3	9206.09	3762.26	7012.27	21766.7	29767.7	21238.3	7998.89	8353.42	9	27785.8	27349.7	16295.1	21875.9	20330.6	21550.1	-	-
Wayn000504	457.12	341.11	458.127	C16H26O15	[M-H]-	Malic acid-1-O-diglucoside	Organic acids	Organic acids	-	2	307377	331061	316544	438868	368156	384730	112583	115619	176238	471833	454526	421899	331020	351387	327430	-	-
Lmhp008885	440.28	299.26	439.27	C20H42NO7P	[M+H]+	LysoPE 15:0(2n isomer)	Lipids	LPE	-	3	25894.3	31405.3	22005.4	15764.5	10310.2	14834.6	13219.7	14986.8	12594.7	112499	114676	108877	38092	41111.9	40015	-	-
Hmsn003721	531.33	531.33	532.34	C31H48O7	[M-H]-	2,3,23-Trihydroxyolean-12-ene-28,29-dioic acid 29-methyl ester (Phytolaccagenin)	Terpenoids	Triterpene	1802-12-6	2	5603.46	6481.59	5506.06	46299.9	51375	43793.9	7605.17	12464.5	12102.3	526976	132108	70569.4	154174	159645	166467	-	-
pmb2826	147.03	87.01	148.037	C5H8O5	[M-H]-	L-Citramalic acid	Organic acids	Organic acids	6236-09-5	1	501760	603816	571005	1.17543e+06	1.26399e+06	1.30834e+06	308967	350672	279694	2.08676e+06	2.4011e+06	2.67112e+06	978025	1.04146e+06	1.05035e+06	C02614	ko00660,ko01100
mws0736	189.12	86.1	188.116	C8H16N2O3	[M+H]+	N-Glycyl-L-leucine*	Amino acids and derivatives	Amino acids and derivatives	869-19-2	2	365421	398448	470171	448299	346316	374442	66659.1	82941.9	69606	160856	182801	177078	210904	225194	226058	C02155	-
Lakn002075	431.12	137.02	432.127	C18H24O12	[M-H]-	4-Hydroxybenzoic acid glucosyl xyloside	Phenolic acids	Phenolic acids	-	2	788705	676936	609063	12792.6	17137.5	18119.9	26275.2	28473.4	30984.5	36212.5	35302	42831.4	159625	167249	172378	-	-
pmd0147	548.37	184.07	547.364	C28H54NO7P	[M+H]+	LysoPC 20:2	Lipids	LPC	-	3	162204	147862	146412	62616.8	55244.6	61879.8	69683.1	67930.6	65616.5	282850	290808	312275	115728	115482	108019	-	-
Lmyn006011	677.38	397.13	678.383	C33H58O14	[M-H]-	Gingerglycolipid B	Lipids	Glycerol ester	88168-90-5	1	824162	823574	746115	907062	857090	1.00987e+06	6.96364e+06	6.36036e+06	7.18414e+06	3.44157e+06	2.98623e+06	3.58704e+06	3.8291e+06	4.1375e+06	3.97599e+06	-	-
Zbdp001892	268.103	136.061	267.09	C16H13NO3	[M+H]+	7-Methoxy-3-[1-(3-pyridyl)methylidene]-4-chromanone	Flavonoids	Other Flavonoids	-	3	5.93975e+07	5.63265e+07	6.13432e+07	5.83498e+07	5.69198e+07	5.40576e+07	2.38672e+07	2.09913e+07	2.51951e+07	2.43912e+07	2.5064e+07	2.30949e+07	4.83189e+07	4.56487e+07	4.49062e+07	-	-
Hahn002315	579.21	417.16	580.216	C28H36O13	[M-H]-	syringaresinol-4-O-β-D-glucopyranoside	Others	Others	-	2	1.30556e+06	1.84276e+06	1.53482e+06	373542	363849	372680	1.04559e+06	926822	1.02034e+06	443093	561341	466703	803817	830882	868392	-	-
pmb0863	492.31	184.07	491.301	C24H46NO7P	[M+H]+	LysoPC 16:2(2n isomer)	Lipids	LPC	-	1	65088.5	72761.6	81053.8	88974.1	86158.8	87022.7	247689	193237	244131	366883	259825	350026	228795	239569	247266	-	-
MWSHC20109	147.04	91.06	146.037	C9H6O2	[M+H]+	Coumarin	Lignans and Coumarins	Coumarins	91-64-5	2	5.19523e+06	5.13943e+06	4.56539e+06	489286	549572	575800	640472	796842	697875	3.69233e+06	4.03562e+06	3.8156e+06	2.49176e+06	2.5223e+06	2.67783e+06	C05851	ko00999,ko01110
Zmhp003322	741.2	433.11	740.195	C36H36O17	[M+H]+	Isovitexin-2''-O-(6'''-p-coumaroyl)glucoside	Flavonoids	Flavones	-	2	303887	287540	401500	605104	558094	714097	2.433e+06	2.52472e+06	2.43844e+06	395216	427457	522594	1.36563e+06	1.41521e+06	1.30877e+06	-	-
Wbjp001169	221.09	130.06	220.085	C11H12N2O3	[M+H]+	o-Carboxy-5-hydroxytryptamine	Alkaloids	Alkaloids	-	1	168536	154943	167968	572698	641514	599009	508126	483715	519457	726027	836886	899706	557785	551993	593165	-	-
Lmqp000427	146.08	82.07	145.074	C6H11NO3	[M+H]+	N-Methyl-Trans-4-Hydroxy-L-Proline*	Amino acids and derivatives	Amino acids and derivatives	4252-82-8	3	740624	708226	708138	327555	419679	454038	1.62921e+06	1.58554e+06	1.56795e+06	355244	320237	273112	544333	556678	515400	-	-
Xmsn002700	465.13	303.05	466.111	C21H22O12	[M-H]-	Taxifolin-3'-O-glucoside*	Flavonoids	Flavanonols	31106-05-5	2	763670	890002	995109	763311	654398	624671	434122	363621	397073	2.94245e+06	3.04147e+06	3.21109e+06	1.12913e+06	1.06047e+06	1.14186e+06	-	-
Wbmn010483	485.33	485.33	486.334	C30H46O5	[M-H]-	Cannabifolin D	Terpenoids	Triterpene	-	3	60799.6	50506.2	47225.2	306021	320710	330519	69713.6	72803.1	62569.8	4.85449e+06	4.67447e+06	4.72049e+06	1.20649e+06	1.15067e+06	1.24495e+06	-	-
MW0152913	448.22	147.07	447.212	C21H29N5O6	[M+H]+	Lys-Asp-Trp	Amino acids and derivatives	Amino acids and derivatives	-	3	286062	328881	338718	95327.8	109973	122586	1.4861e+06	1.33871e+06	1.4641e+06	887367	757859	856280	531518	548065	574731	-	-
pmb0034	277.1	148.06	276.096	C10H16N2O7	[M+H]+	L-α-Glutamyl-L-Glutamic Acid	Amino acids and derivatives	Amino acids and derivatives	3929-61-1	3	336244	242675	361162	38323.9	37133.3	34790.8	43896	56259.3	52411.6	30929.7	51438.8	50416.7	86358.3	89426.6	93451.6	C01425	-
Wafn011571	295.23	195.14	296.235	C18H32O3	[M-H]-	alpha-Hydroxylinoleic acid*	Lipids	Free fatty acids	57818-44-7	1	404675	367546	347197	454499	500292	480830	337944	355727	347629	1.40845e+06	1.61457e+06	1.48506e+06	656034	610022	616480	-	-
MW0158649	474.18	166.07	473.18	C23H27N3O8	[M+H]+	Tyr-Tyr-Glu	Amino acids and derivatives	Amino acids and derivatives	-	3	290528	224620	356770	77344.4	76546	52622.9	6.34139e+06	4.03487e+06	6.70001e+06	400592	369937	396544	1.35297e+06	1.34366e+06	1.2578e+06	-	-
MW0156753	542.26	137.06	541.25	C22H35N7O9	[M+H]+	Ser-Gly-Glu-Leu-His	Amino acids and derivatives	Amino acids and derivatives	-	3	330937	352737	358771	87744.3	51361.5	58937.2	13860.1	8121.52	32972.2	110486	105393	86496.4	114243	107942	116697	-	-
pmb3081	289	96.97	290.004	C6H11PO11	[M-H]-	Glucaric acid-1-Phosphate	Others	Saccharides	-	3	5.83565e+06	6.22593e+06	5.45884e+06	3.94367e+06	3.02593e+06	3.19372e+06	7.04011e+06	4.60384e+06	4.76937e+06	5.83451e+06	4.96793e+06	6.56201e+06	7.01737e+06	7.59793e+06	7.24175e+06	-	-
pme1605	593.15	285.04	594.159	C27H30O15	[M-H]-	Kaempferol-3-O-robinobioside(Biorobin)	Flavonoids	Flavonols	17297-56-2	3	7.40314e+06	6.16292e+06	6.65494e+06	1.03954e+07	1.04417e+07	1.02833e+07	2.20572e+07	2.19792e+07	2.63385e+07	3.01739e+06	2.89099e+06	2.73662e+06	5.4757e+06	5.68604e+06	5.93563e+06	-	-
pme2122	112.09	95.06	111.08	C5H9N3	[M+H]+	Histamine	Alkaloids	Alkaloids	51-45-6	3	165839	155702	180130	171063	176077	151837	106906	111548	96878.2	137490	137913	146065	140687	151697	150221	C00388	ko00340,ko01100,ko01110
Wagn012030	653.38	397.14	654.383	C31H58O14	[M-H]-	2-Palmitoyl-Sn-Glycerol 3-O-Diglucoside	Lipids	Glycerol ester	-	2	132760	142620	120284	19866.3	18386	21442.5	109227	111719	111881	164641	149106	186631	102780	109492	101626	-	-
mws1050	148.06	88.04	147.053	C5H9NO4	[M+H]+	O-Acetylserine	Amino acids and derivatives	Amino acids and derivatives	5147-00-2	3	118257	139523	148137	159295	175939	193140	763129	713260	705092	225717	208958	240248	231619	231864	215756	C00979	ko00270,ko00908,ko00920,ko01100,ko01110,ko01200,ko01230,ko04122
Lmxp000939	136.06	119.04	135.054	C5H5N5	[M+H]+	Zarzissine*	Alkaloids	Alkaloids	160568-14-9	2	5.61504e+06	6.95261e+06	6.85159e+06	3.09008e+06	2.83592e+06	2.97628e+06	4.53859e+06	4.35799e+06	4.69952e+06	2.48068e+06	2.69283e+06	2.49806e+06	3.44076e+06	3.73308e+06	3.60857e+06	-	-
mws1164	179.06	59.01	180.063	C6H12O6	[M-H]-	D-Fructose*	Others	Saccharides	57-48-7	1	1.3904e+06	1.62683e+06	1.60072e+06	2.67365e+06	3.53316e+06	3.22257e+06	554979	578953	934014	6.48502e+06	6.71679e+06	7.34142e+06	2.35061e+06	2.53748e+06	2.51046e+06	C05003	-
Hmlp003185	681.17	287.05	680.159	C30H32O18	[M+H]+	Luteolin-7-O-(6''-malonyl)glucoside-5-O-rhamnoside	Flavonoids	Flavones	-	1	1.80947e+06	1.7606e+06	1.65518e+06	2.59592e+06	2.68549e+06	2.66571e+06	1.83353e+06	1.67162e+06	1.66242e+06	3.47042e+07	3.24395e+07	3.46099e+07	1.13037e+07	1.22678e+07	1.18873e+07	-	-
Rfmb087	311.22	293.21	312.23	C18H32O4	[M-H]-	9-Hydroxy-13-oxo-10-octadecenoic Acid	Lipids	Free fatty acids	-	3	40404.4	40476.9	37452.6	110664	117806	114203	65365.8	61867.8	57896.1	104664	110158	104272	71679.3	72657.6	77388	-	-
pmb0801	346.11	184.06	345.106	C14H19NO9	[M+H]+	4-Pyridoxic acid-O-glucoside	Others	Vitamin	-	1	2.77597e+06	3.36479e+06	2.60133e+06	2.82997e+06	2.60071e+06	3.60904e+06	210722	274966	287575	272493	301863	280883	1.56938e+06	1.69649e+06	1.59632e+06	-	-
Zmmp002106	120.08	77.04	119.07	C3H9N3O2	[M+H]+	4-methyl-1,5,2,3-dioxadiazinan-2-amine	Nucleotides and derivatives	Nucleotides and derivatives	-	2	2.06035e+07	2.35995e+07	2.53126e+07	4.03499e+07	4.35566e+07	3.99009e+07	3.87314e+07	3.56694e+07	3.86514e+07	3.86309e+07	3.74396e+07	3.71978e+07	3.29743e+07	3.38605e+07	3.11693e+07	-	-
Zmbp000490	158.12	112.08	157.11	C8H15NO2	[M+H]+	Valerine	Alkaloids	Alkaloids	-	2	250765	307977	305006	479370	472168	509013	309163	241082	274781	616941	655187	644371	409181	413406	441759	-	-
pmb0889	279.23	95.09	278.225	C18H30O2	[M+H]+	Punicic acid (9Z,11E,13Z-octadecatrienoic acid)	Lipids	Free fatty acids	544-72-9	3	1.73941e+06	1.53751e+06	1.70272e+06	1.63423e+06	1.74e+06	1.52475e+06	1.17099e+06	1.28584e+06	1.26098e+06	5.40364e+06	5.95502e+06	6.07693e+06	2.61013e+06	2.45657e+06	2.66592e+06	C08364	-
Wcqp010413	473.36	455.35	472.355	C30H48O4	[M+H]+	3beta,23-dihydroxy-12-ene-28-ursolic acid	Terpenoids	Triterpene	-	3	16761	13196.3	11873.8	1.72703e+06	1.59979e+06	1.64786e+06	63932.2	24156.2	49822.3	40463.4	50210.8	31323.3	541942	589478	563931	-	-
pme1654	209.12	59.02	210.126	C12H18O3	[M-H]-	Jasmonic acid	Organic acids	Organic acids	77026-92-7	3	8675.54	7418.03	5904.15	42362.4	46176.9	36897.8	36742.6	40863.9	36137.8	4614.04	3784.4	7469.83	18081.1	19283.3	17835.9	C08491	ko00592,ko01100,ko01110,ko04075
Lmsp004670	595.17	287.06	594.159	C27H30O15	[M+H]+	Kaempferol-3-O-glucoside-7-O-rhamnoside*	Flavonoids	Flavonols	2392-95-2	1	5.91068e+07	6.29718e+07	6.3644e+07	9.93676e+07	1.0023e+08	9.58317e+07	8.11917e+07	8.73868e+07	8.56755e+07	2.4711e+07	2.60606e+07	2.93532e+07	9.37714e+07	8.89972e+07	8.62998e+07	-	-
pme2550	173.01	129.02	174.016	C6H6O6	[M-H]-	Cis-Aconitic acid	Organic acids	Organic acids	585-84-2	3	2.92728e+06	3.16823e+06	3.32577e+06	4.75377e+06	5.45939e+06	5.52801e+06	909145	980088	1.00002e+06	3.17753e+06	3.21945e+06	3.4167e+06	2.75248e+06	2.96701e+06	2.76747e+06	C00417	ko00020,ko00630,ko00660,ko01100,ko01110,ko01210
MWSmce461	102.055	56.0497	101.048	C4H7NO2	[M+H]+	L-Azetidine-2-carboxylic acid*	Alkaloids	Alkaloids	2133-34-8	3	1.26433e+06	1.16925e+06	1.22623e+06	575690	594715	599372	1.23526e+06	1.25444e+06	1.33265e+06	765176	852075	782651	871353	948763	916341	-	-
MWSHY0174	291.086	139.04	290.079	C15H14O6	[M+H]+	Epicatechin*	Flavonoids	Flavanols	490-46-0	1	474321	384545	340038	597918	583383	596565	686240	527575	381049	322858	378865	312958	424014	454039	420454	C09727	ko00941,ko01100,ko01110
mws4134	611.14	306.08	612.152	C20H32N6O12S2	[M-H]-	Oxiglutatione	Amino acids and derivatives	Amino acids and derivatives	27025-41-8	1	809593	1.06751e+06	1.71386e+06	821413	812339	589115	1.10919e+06	1.04678e+06	836128	915126	1.01576e+06	1.0649e+06	866717	944314	909821	C00127	ko00480,ko01100,ko01240
MW0150183	582.24	223.1	581.245	C24H35N7O10	[M+H]+	Glu-Tyr-Arg-Asp	Amino acids and derivatives	Amino acids and derivatives	-	3	525057	898753	718627	1.62498e+06	916161	1.56735e+06	1.18965e+06	1.16491e+06	1.19639e+06	291797	320404	351568	719016	783190	747485	-	-
Lmjp002461	611.16	303.05	610.153	C27H30O16	[M+H]+	Quercetin-3-O-neohesperidoside*	Flavonoids	Flavonols	29662-79-1	2	269867	186911	241826	413820	391599	390582	348836	391866	473355	69665.4	126203	98887.3	251962	231895	247249	-	-
MWSslk108	204.13	85.03	203.116	C9H17NO4	[M+H]+	O-Acetyl-L-carnitine	Alkaloids	Alkaloids	3040-38-8	3	223767	242875	242103	3.90228e+06	4.34013e+06	4.00114e+06	892554	876479	866513	2.03671e+06	2.33376e+06	2.68975e+06	2.25699e+06	2.09156e+06	2.25518e+06	-	-
mws0255	112.05	95.02	111.043	C4H5N3O	[M+H]+	Cytosine	Nucleotides and derivatives	Nucleotides and derivatives	71-30-7	3	234629	238457	235670	172106	172134	208867	96980.8	110542	110723	162433	160913	179580	163937	150401	158531	C00380	ko00240,ko01100,ko01232
Hmmp001310	188.07	118.07	187.063	C11H9NO2	[M+H]+	3-Indoleacrylic acid*	Alkaloids	Plumerane	1204-06-4	1	2.92845e+07	3.30663e+07	3.66644e+07	6.34399e+07	5.95899e+07	5.76733e+07	2.59376e+07	2.41387e+07	2.39859e+07	5.28635e+07	5.81314e+07	5.88712e+07	4.76328e+07	4.71928e+07	5.10423e+07	C21283	-
MW0002667	146.06	128.05	123.068	C7H9NO	[M+Na]+	2-Amino-4-methylphenol	Phenolic acids	Phenolic acids	95-84-1	3	5.47298e+06	6.79243e+06	8.51315e+06	1.01532e+07	9.47289e+06	9.07576e+06	7.26931e+06	6.39881e+06	6.09259e+06	1.17588e+07	1.08825e+07	1.11792e+07	8.25714e+06	8.91879e+06	8.30619e+06	-	-
Wbmn013660	335.22	253.22	336.23	C20H32O4	[M-H]-	3,9-Dihydroxy-13(14)-labden-16,15-olide	Terpenoids	Ditepenoids	-	3	42863	37347.2	45248.4	99882.6	108356	99003.8	73157.5	75667.8	67270	45354.2	48960.5	39315.1	55312.2	52441	57192.3	-	-
Cmzn004594	449.11	287.06	450.116	C21H22O11	[M-H]-	Dunalianoside C*	Phenolic acids	Phenolic acids	-	1	1.79718e+06	2.03287e+06	1.86569e+06	2.28136e+06	1.92513e+06	2.1021e+06	388738	356660	338328	9.07737e+06	7.77344e+06	7.51599e+06	2.95578e+06	2.93132e+06	2.72717e+06	-	-
mws1401	175.11	84.04	174.1	C7H14N2O3	[M+H]+	L-Theanine	Amino acids and derivatives	Amino acids and derivatives	3081-61-6	3	1.00412e+06	791892	881697	430609	447207	464693	27599.7	18967.3	18218	1.14441e+07	1.15373e+07	1.09788e+07	3.59667e+06	3.5559e+06	3.85182e+06	C01047	-
pmb0880	482.32	341.31	481.317	C23H48NO7P	[M+H]+	LysoPE 18:0(2n isomer)	Lipids	LPE	-	3	16007.8	16274	16935.8	13251.5	14477.6	12489.6	153413	117041	157450	47844.2	50302.7	47894.4	58481.9	54791.1	59617.9	-	-
mws0884	328.05	134.05	329.053	C10H12N5O6P	[M-H]-	Cyclic 3',5'-Adenylic acid	Nucleotides and derivatives	Nucleotides and derivatives	60-92-4	1	70678.1	51976.9	52592.2	74648	77031.5	86100.4	21226.2	21246.4	12142.6	12209.3	18022.6	23930.8	47094.6	45741.5	43184	C00575	ko00230,ko01100
MWS20160	296.11	85.03	295.106	C14H17NO6	[M+H]+	Prunasin	Alkaloids	Alkaloids	99-18-3	3	184503	129492	169146	92861.4	57159	127204	559165	442472	397229	164481	160481	197870	224657	239770	244524	C00844	ko00460,ko01100,ko01110
MWSHY0050	595.17	287.05	594.159	C27H30O15	[M+H]+	Kaempferol-3-O-rutinoside(Nicotiflorin)*	Flavonoids	Flavonols	17650-84-9	1	5.24866e+07	5.71127e+07	4.0139e+07	8.73674e+07	8.97638e+07	9.17907e+07	7.77187e+07	8.04436e+07	8.14619e+07	2.49724e+07	2.49393e+07	2.60619e+07	8.38048e+07	7.71619e+07	7.853e+07	C21833	ko00944,ko01110
Lmqn000351	325.11	59.01	326.121	C12H22O10	[M-H]-	Rutinose	Others	Saccharides	90-74-4	3	9537.65	48312.4	5935.83	42844.5	84432.2	56156.8	28115	9350.75	2866.59	41754.7	41560.2	53215	52706.6	49772.5	54311.2	C08247	-
MWS201478	253.12	120.09	252.111	C12H16N2O4	[M+H]+	Phe-Ser	Amino acids and derivatives	Amino acids and derivatives	16053-39-7	3	103137	180698	178862	196904	185942	176172	51110.1	45635.4	49240.3	92078.9	133649	124034	101493	110539	108310	-	-
Zahn005590	359.15	329.14	360.157	C20H24O6	[M-H]-	(7'S,8R,8'R)-3,5'-dimethoxy-3',4,9'-trihydroxy-7',9-epoxy-8,8'-lignan	Lignans and Coumarins	Lignans	-	1	27507.9	22990.3	22306.4	170875	177884	161340	163911	171739	154503	47429.3	63055.1	65319.3	95711.6	94420.6	102456	-	-
Cmzn005251	433.11	271.06	434.121	C21H22O10	[M-H]-	6-O-Caffeoylarbutin	Phenolic acids	Phenolic acids	136172-60-6	1	53945.3	76017.7	67737.4	108834	102368	117017	64656.2	58374	54805.1	116777	129311	131299	75317.8	70416.3	76644.8	-	-
Lmhp010190	522.36	184.07	521.348	C26H52NO7P	[M+H]+	LysoPC 18:1(2n isomer)	Lipids	LPC	-	1	1.63473e+06	1.88797e+06	1.90404e+06	2.91137e+06	2.91492e+06	2.72459e+06	6.23532e+06	5.46153e+06	6.54773e+06	4.97429e+06	5.09088e+06	5.14349e+06	3.73865e+06	3.52239e+06	3.43155e+06	-	-
pmp001285	149.02	65.04	148.016	C8H4O3	[M+H]+	Phthalic anhydride	Phenolic acids	Phenolic acids	85-44-9	1	1.45156e+06	1.6847e+06	1.58558e+06	1.61545e+06	1.64483e+06	1.55671e+06	1.49587e+06	1.4811e+06	1.56523e+06	1.55979e+06	1.40902e+06	1.55076e+06	1.1844e+06	1.23029e+06	1.29347e+06	-	-
Hmdp103165	741.22	287.06	740.216	C33H40O19	[M+H]+	Clitorin	Flavonoids	Flavones	55804-74-5	3	3.11707e+06	3.12009e+06	3.76591e+06	8.05568e+06	1.24987e+07	8.91065e+06	1.14383e+07	1.12e+07	1.04219e+07	8.68504e+06	9.50027e+06	1.00895e+07	9.08004e+06	8.45327e+06	9.18401e+06	-	-
Lmmp003903	491.12	287.05	490.111	C23H22O12	[M+H]+	Kaempferol-3-O-(2''-O-acetyl)glucoside	Flavonoids	Flavonols	-	1	604732	662732	711128	23831.9	30206.7	27600.8	9765.39	22114.8	26949	28756.6	23562.6	27534.6	158604	154804	168665	-	-
MWSmce248	163.04	119.05	164.047	C9H8O3	[M-H]-	3-Hydroxycinnamic Acid*	Phenolic acids	Phenolic acids	14755-02-3	3	1.90539e+06	1.46829e+06	1.3615e+06	1.49934e+06	1.35417e+06	1.50374e+06	926795	1.03044e+06	952170	816330	970649	888338	950176	1.03785e+06	983695	C12621	ko00360,ko01100
Lmmn001643	163.04	119.05	164.047	C9H8O3	[M-H]-	2-Hydroxycinnamic acid*	Phenolic acids	Phenolic acids	583-17-5	3	1.90539e+06	1.46829e+06	1.3615e+06	1.49934e+06	1.35417e+06	1.50374e+06	926795	1.03044e+06	952170	816330	970649	888338	950176	1.03785e+06	983695	C01772	ko00360,ko00999,ko01100,ko01110
Lmbn002648	163.04	119.05	164.047	C9H8O3	[M-H]-	α-Hydroxycinnamic Acid*	Phenolic acids	Phenolic acids	5801-57-0	3	1.90539e+06	1.46829e+06	1.3615e+06	1.49934e+06	1.35417e+06	1.50374e+06	926795	1.03044e+06	952170	816330	970649	888338	950176	1.03785e+06	983695	C02763	ko00360,ko01100
mws0192	117.02	73.03	118.027	C4H6O4	[M-H]-	Succinic acid*	Organic acids	Organic acids	110-15-6	1	9.99153e+06	1.11098e+07	9.04942e+06	6.7074e+06	8.19453e+06	6.32549e+06	1.29181e+07	1.33108e+07	1.25048e+07	2.75998e+07	1.04067e+08	2.56836e+07	3.0526e+07	3.32167e+07	3.27511e+07	C00042	ko00020,ko00190,ko00250,ko00310,ko00350,ko00360,ko00620,ko00630,ko00640,ko00650,ko00760,ko00920,ko01100,ko01110,ko01200
mws0251	127.05	110.02	126.043	C5H6N2O2	[M+H]+	Thymine	Nucleotides and derivatives	Nucleotides and derivatives	65-71-4	3	3034.6	1123.72	1699.6	52299.1	70212.7	64785	111265	141402	159224	4084.97	3566.15	11026.5	50003.4	54391.8	50852.8	C00178	ko00240,ko01100,ko01232
Zmhn001970	389.12	227.08	390.132	C20H22O8	[M-H]-	Piceid	Others	Stilbene	27208-80-6	3	293994	231273	232857	87823.7	113641	77926.8	19980.5	11008.4	24617.6	738537	837814	740237	136653	131465	143787	C10275	-
MWSHY0190	609.18	301.08	608.174	C28H32O15	[M+H]+	Diosmetin-7-O-rutinoside (Diosmin)*	Flavonoids	Flavones	520-27-4	2	185213	161832	225982	317630	323632	327995	20626.9	46432.4	34675.8	495871	497411	567838	213068	198678	216588	C10039	-
mws0437	151.06	59.01	152.069	C5H12O5	[M-H]-	D-Arabitol*	Others	Saccharides	488-82-4	3	403627	517358	633165	630892	678369	621529	633537	293984	670247	381213	411790	649250	570126	599669	624352	C01904	ko00040,ko01100
Jmwn002494	325.09	119.05	326.1	C15H18O8	[M-H]-	(2E)-3-[4-(β-D-glucopyranoside)-phenylacrylic]-acid	Phenolic acids	Phenolic acids	-	1	78553.7	68078.1	72272.4	73528.3	52760.1	81794.3	57139.2	44961.6	45114.9	288416	227426	324648	115219	126061	122465	-	-
MWSmce341	279.16	149.03	278.152	C16H22O4	[M+H]+	Butyl isobutyl phthalate*	Phenolic acids	Phenolic acids	17851-53-5	1	1.09771e+07	1.16158e+07	1.19163e+07	1.1837e+07	1.20012e+07	1.22929e+07	1.09691e+07	1.07414e+07	1.15891e+07	1.18382e+07	1.00625e+07	1.09764e+07	8.79688e+06	9.1231e+06	9.63148e+06	-	-
ML10172161	103	59.01	104.011	C3H4O4	[M-H]-	Hydroxypyruvic acid*	Organic acids	Organic acids	1113-60-6	3	20281.5	28211.8	22594.5	54866.8	45872.7	51809.9	28939.9	32788.2	37138.1	63877.1	76339.4	91627.2	50808.4	53038.6	55675	C00168	ko00260,ko00630,ko01100,ko01110,ko01200
Wbtp003318	247.06	153.02	246.053	C13H10O5	[M+H]+	3,4,5,3'-tetrahydroxybenzophenone	Flavonoids	Other Flavonoids	-	2	258150	142540	215785	138741	193263	185227	57570.9	57709.7	90354.5	201270	211441	195137	151813	159146	166400	-	-
MW0108171	425.21	85.03	424.214	C20H32N4O4S1	[M+H]+	Met-Phe-Lys	Amino acids and derivatives	Amino acids and derivatives	-	3	99474.4	216629	250868	289668	186571	322625	1.05861e+06	1.3015e+06	1.09602e+06	8.93146e+06	9.11639e+06	9.28569e+06	2.67234e+06	2.55263e+06	2.43785e+06	-	-
pme1178	284.1	152.06	283.092	C10H13N5O5	[M+H]+	Guanosine	Nucleotides and derivatives	Nucleotides and derivatives	118-00-3	1	2.69408e+06	2.20192e+06	1.88532e+06	1.37438e+06	1.48548e+06	1.76332e+06	826305	1.2575e+06	1.08586e+06	1.31651e+06	1.53149e+06	1.46988e+06	1.35262e+06	1.39319e+06	1.47952e+06	C00387	ko00230,ko01100,ko01232,ko02010
HJAP026	625.18	463.13	624.169	C28H32O16	[M+H]+	Chrysoeriol-6-C-glucoside-4'-O-glucoside	Flavonoids	Flavones	-	3	36386.6	38555.4	29506.3	37419.1	58524.7	42807.9	60325.4	35993.6	44414.7	37784.6	24481.7	32401.5	48566.2	49256.4	45158	-	-
MW0145307	516.25	472.25	517.25	C20H35N7O9	[M-H]-	Arg-Asp-Val-Glu	Amino acids and derivatives	Amino acids and derivatives	-	3	62993.1	95400.3	88366.5	333017	279501	290632	164536	182560	176838	1.10674e+06	1.04585e+06	1.18802e+06	346647	367209	335233	-	-
Lmsp003161	757.22	287.06	756.211	C33H40O20	[M+H]+	Kaempferol-3-O-sophoroside-7-O-rhamnoside*	Flavonoids	Flavonols	-	2	43693.5	46051.1	46264.9	518520	9	641497	196233	173824	239277	773860	957260	989104	376720	345355	372175	-	-
HX1341	163.04	89.04	162.032	C9H6O3	[M+H]+	7-hydroxy-2H-1-benzopyran-2-one	Lignans and Coumarins	Coumarins	-	3	140497	147810	211341	95042.6	73246.8	76903.5	70005.1	108332	76553.7	145068	195487	140923	135581	134874	124629	-	-
MWS201400	304.17	188.07	303.158	C16H21N3O3	[M+H]+	Val-Trp	Amino acids and derivatives	Amino acids and derivatives	24587-37-9	2	20861.5	30638.1	40335.4	113232	75165.5	91843	9374.52	13548.4	14521.2	18247.8	21377.6	18546.5	40472.6	44045	40900.4	-	-
Lmdp003110	289.07	243.07	288.063	C15H12O6	[M+H]+	2,6,7,4'-Tetrahydroxyisoflavanone	Flavonoids	Dihydroisoflavones	-	1	284363	388979	302779	266394	264558	250174	82077.8	68666.5	66246.4	993493	1.26938e+06	1.16116e+06	465632	436766	478853	C16233	ko00943,ko01110
Waln011222	554.34	255.23	555.354	C26H54NO9P	[M-H]-	2-(2,3-dihydroxypropoxy)-3-(((2-(dimethylamino)ethoxy)(hydroxy)phosphoryl)oxy)propyl palmitate	Lipids	LPE	-	1	1.1557e+06	1.19186e+06	1.28668e+06	1.85446e+06	1.76221e+06	1.83574e+06	638005	707501	624207	1.28745e+06	1.36521e+06	1.32257e+06	1.14908e+06	1.18579e+06	1.25931e+06	-	-
MWS201054	162.08	56.05	161.069	C6H11NO4	[M+H]+	O-Acetyl-L-homoserine	Amino acids and derivatives	Amino acids and derivatives	250736-84-6	3	519080	403513	420303	376315	423064	461610	265743	339700	288203	506792	450181	392759	454185	418790	419253	-	-
MWS201479	239.103	136.076	238.095	C11H14N2O4	[M+H]+	Tyr-Gly	Amino acids and derivatives	Amino acids and derivatives	673-08-5	3	328362	393127	359765	203446	211973	213103	136158	134269	135075	101013	108311	106859	179035	188528	196880	-	-
Wmzn000627	363.25	281.25	364.261	C22H36O4	[M-H]-	Ajugalaevigatic acid	Terpenoids	Ditepenoids	-	1	106743	84887.2	82282.5	146028	55037.7	88000.5	49016.5	46474	68905.9	76469.5	54448.9	68602.6	69662.9	63915.1	69263.4	-	-
Zahp012577	280.26	81.07	279.256	C18H33NO	[M+H]+	octadecadienoic acid amide	Alkaloids	Alkaloids	-	1	126403	154646	120763	121190	130433	130542	145372	159392	262630	113836	113604	144273	131156	139384	144135	-	-
mws0668	283.07	151.03	284.076	C10H12N4O6	[M-H]-	Xanthosine	Nucleotides and derivatives	Nucleotides and derivatives	146-80-5	1	195915	236049	196998	53764.8	60331.5	87575.8	179598	199596	191609	441315	399719	351485	222978	203196	217940	C01762	ko00230,ko00232,ko01100,ko01110,ko01232,ko02010
pmn001647	865.2	713.16	866.206	C45H38O18	[M-H]-	Procyanidin C2	Tannins	Proanthocyanidins	37064-31-6	2	432817	250858	285126	433250	514504	535287	369779	283996	299587	282426	266983	343900	318055	349479	329305	-	-
Zazp002547	205.1	146.06	204.09	C11H12N2O2	[M+H]+	cyclo-(Gly-Phe)	Amino acids and derivatives	Amino acids and derivatives	10125-07-2	1	1.44249e+06	1.37997e+06	1.81074e+06	3.9393e+06	4.33581e+06	3.7809e+06	1.14742e+06	1.15917e+06	992497	3.75565e+06	3.39021e+06	3.5002e+06	2.5316e+06	2.74258e+06	2.51925e+06	-	-
Zadn009075	311.22	223.17	312.23	C18H32O4	[M-H]-	Hydroperoxylinoleic acid	Lipids	Free fatty acids	34444-18-3	1	17969.3	13305.2	16238.2	29288	31282.2	31156.2	14546.7	17525.2	18402.6	145933	178785	175075	57520.6	52215.5	55354.5	-	-
MWSHY0104	449.11	287.06	448.101	C21H20O11	[M+H]+	Luteolin-7-O-glucoside (Cynaroside)*	Flavonoids	Flavones	5373-11-5	1	5.35687e+06	5.5833e+06	3.70558e+06	3.71215e+06	981716	2.34681e+06	3.35356e+06	3.85261e+06	3.98378e+06	3.02324e+06	3.07223e+06	3.0144e+06	3.0991e+06	3.26945e+06	3.41712e+06	C03951	ko00944
mws0254	156.08	110.07	155.07	C6H9N3O2	[M+H]+	L-Histidine	Amino acids and derivatives	Amino acids and derivatives	71-00-1	1	1.03501e+07	1.01574e+07	1.04863e+07	4.47509e+07	3.85946e+07	3.91958e+07	2.07564e+07	2.25163e+07	2.39821e+07	2.93248e+07	3.2618e+07	3.63735e+07	2.78781e+07	2.85279e+07	3.05897e+07	C00135	ko00340,ko00410,ko00470,ko00970,ko01100,ko01110,ko01230,ko02010
Zmmp004183	232.12	101.02	231.111	C10H17NO5	[M+H]+	(3-carboxypropanoyl)-L-leucine	Amino acids and derivatives	Amino acids and derivatives	-	1	22502.3	27382.7	23799.6	36172.9	91841.2	108695	6707.97	6764.51	837.629	122550	27910.3	61324.4	78768.8	74362.1	71498.5	-	-
pme3034	131.03	87.05	132.042	C5H8O4	[M-H]-	Ethylmalonic acid*	Organic acids	Organic acids	601-75-2	1	26613	28472	33071.8	147426	126573	118155	49362.5	46432.3	57570.6	254694	276870	333202	102348	97829.5	92781.6	-	-
Hmtn001288	181.05	135.04	182.058	C9H10O4	[M-H]-	Methyl 2,4-dihydroxyphenylacetate*	Phenolic acids	Phenolic acids	67828-42-6	1	379847	495333	478425	49381.1	64767.5	51451.9	390647	372119	413107	436919	338606	520410	270309	253545	279496	-	-
pmb2507	213.02	96.97	214.024	C5H11O7P	[M-H]-	2-Deoxyribose-1-phosphate	Nucleotides and derivatives	Nucleotides and derivatives	17210-42-3	3	486580	417686	431361	284184	304585	267294	424248	486997	396501	172236	227117	160574	313548	345405	335525	C00672	ko00030,ko00240,ko01100
Zasn010433	307.26	307.26	308.272	C20H36O2	[M-H]-	9,12-Octadecadienoic acid,ethyl ester*	Others	Others	6114-21-2	1	64702.6	66060.6	69991.5	99705.3	104208	80731.3	229712	245236	230988	287389	306146	291752	222041	202667	206037	-	-
MW0149927	517.19	475.18	518.197	C19H30N6O11	[M-H]-	Glu-Asn-Gln-Glu	Amino acids and derivatives	Amino acids and derivatives	-	3	171004	141810	156279	870557	889877	775185	9	9	9	63355.9	55001	61911.4	240477	231644	255271	-	-
pmd0132	496.34	184.07	495.332	C24H50NO7P	[M+H]+	LysoPC 16:0(2n isomer)	Lipids	LPC	-	1	7.45708e+06	7.30569e+06	7.34435e+06	9.06798e+06	8.65191e+06	9.02212e+06	3.76885e+06	3.868e+06	3.80365e+06	8.88094e+06	9.13028e+06	1.01664e+07	6.63842e+06	6.18262e+06	6.80539e+06	-	-
mws4163	665.21	485.15	666.222	C24H42O21	[M-H]-	Nystose	Others	Saccharides	13133-07-8	2	211807	246400	265267	689152	636896	765663	245498	432022	276075	362158	462769	530647	621124	628339	573105	-	-
MW0152490	471.22	333.08	470.213	C19H30N6O8	[M+H]+	Leu-Ser-His-Asp	Amino acids and derivatives	Amino acids and derivatives	-	3	14363	28075.4	19089.5	117154	114937	74561.9	99648.3	100868	112782	280130	247226	283567	100201	110686	106414	-	-
pme0026	147.11	84.08	146.106	C6H14N2O2	[M+H]+	L-Lysine	Amino acids and derivatives	Amino acids and derivatives	56-87-1	1	1.815e+07	1.97013e+07	2.11153e+07	4.41815e+07	4.58379e+07	4.62496e+07	6.50451e+06	6.9315e+06	6.22442e+06	2.4006e+07	2.45582e+07	2.51728e+07	2.93848e+07	32419381	3.14591e+07	C00047	ko00300,ko00310,ko00470,ko00780,ko00960,ko00970,ko01100,ko01110,ko01210,ko01230,ko02010
MW0144749	417.2	167.03	418.206	C17H30N4O8	[M-H]-	Ala-Thr-Leu-Asp	Amino acids and derivatives	Amino acids and derivatives	-	3	760706	837991	641502	563824	519646	575331	2.38135e+06	1.9617e+06	1.94026e+06	1.02587e+06	691088	1.4269e+06	1.07741e+06	994522	1.09239e+06	-	-
pmp000270	501.32	233.15	500.314	C30H44O6	[M+H]+	Lup-12-en-15α,19β-diol-3,11-dioxo-28-oic acid	Terpenoids	Triterpene	-	3	370633	386762	357725	9	9	9	414483	454839	426581	548828	530270	559896	372151	353053	390225	-	-
pme2165	155.01	111.02	156.017	C5H4N2O4	[M-H]-	Orotic acid (Vitamin B13)	Others	Vitamin	65-86-1	3	200880	158662	131813	381853	416713	393024	277272	272878	220487	268785	353798	319808	304732	277769	301667	C00295	ko00240,ko01100,ko01240
mws0281	191.02	111.01	192.027	C6H8O7	[M-H]-	Citric Acid	Organic acids	Organic acids	77-92-9	1	2.78835e+07	2.77978e+07	2.89883e+07	4.39644e+07	4.35415e+07	4.49434e+07	1.76725e+07	1.67224e+07	1.84948e+07	4.0252e+07	3.85513e+07	4.12507e+07	3.34504e+07	3.61205e+07	3.2927e+07	C00158	ko00020,ko00250,ko00630,ko01100,ko01110,ko01200,ko01210,ko01230,ko01240
Lmmn001294	331.1	153.02	332.111	C14H20O9	[M-H]-	Koaburaside*	Phenolic acids	Phenolic acids	41653-73-0	1	287169	366999	332830	151661	114302	176415	54815.6	38628.5	46887.5	319340	657896	630475	236217	222175	245637	-	-
MWS80007	311.22	249.22	312.23	C18H32O4	[M-H]-	13-Hydroperoxy-9Z,11E-octadecadienoic acid*	Lipids	Free fatty acids	23017-93-8	1	53002.1	60257.3	59839	21157.4	20273.5	20552.2	76662.6	72660.9	71374.8	23375.6	25472.4	20807.3	43739.8	39726.4	40703	-	-
mws4052	102.06	56.05	101.048	C4H7NO2	[M+H]+	1-Aminocyclopropane-1-carboxylic acid*	Organic acids	Organic acids	22059-21-8	3	618834	521620	531456	221068	239254	241923	648794	677865	675919	376943	357894	333746	392145	433128	406625	C01234	ko00270,ko01100,ko01110
Zmjp003463	565.16	433.11	564.148	C26H28O14	[M+H]+	Vitexin-2''-O-xyloside*	Flavonoids	Flavones	-	2	1.08466e+06	1.09791e+06	1.05197e+06	1.91205e+06	1.1705e+06	1.82809e+06	179499	172160	178237	1.94308e+06	1.90977e+06	1.8684e+06	1.28538e+06	1.4078e+06	1.29781e+06	-	-
Lmqn001932	579.21	417.16	580.216	C28H36O13	[M-H]-	Syringaresinol-4'-O-glucoside; Acanthoside B	Lignans and Coumarins	Lignans	7374-79-0	1	3.86005e+06	4.38522e+06	3.88956e+06	164436	220428	276045	49024.8	75279.4	64882.2	1.01966e+06	991828	858549	987062	928578	1.02763e+06	C10890	-
Hmqp006235	516.3	184.07	515.301	C26H46NO7P	[M+H]+	LysoPC 18:4	Lipids	LPC	-	3	2361.34	2032.33	949.148	9	9	9	7285.67	7056.07	6936.6	245093	277439	266694	68255.2	67390.5	73942.6	-	-
MWS04455	132.065	86.0607	131.058	C5H9NO3	[M+H]+	Cis-L-3-hydroxyproline*	Amino acids and derivatives	Amino acids and derivatives	567-35-1	2	1.93469e+07	2.18766e+07	2.34721e+07	5.58806e+07	5.88532e+07	6.01157e+07	2.69801e+06	2.72723e+06	2.46994e+06	4.51142e+07	4.59766e+07	4.99349e+07	3.10908e+07	3.34835e+07	3.43327e+07	-	-
MW0157568	291.13	175.12	290.123	C10H18N4O6	[M+H]+	Thr-Asn-Gly	Amino acids and derivatives	Amino acids and derivatives	-	3	575196	485444	547138	2.21128e+06	2.67583e+06	2.66675e+06	1.77431e+06	2.00628e+06	1.92342e+06	1.76605e+06	1.57117e+06	1.54336e+06	1.7317e+06	1.8747e+06	1.70729e+06	-	-
Hmmp002073	903.25	741.2	902.269	C39H50O24	[M+H]+	Apigenin-7-O-rutinoside-4'-O-Sophoroside	Flavonoids	Flavones	-	2	7692.9	6570.75	3834.55	57650.9	49230.3	58415.5	22322.8	19919.4	13975.8	5341.62	9586.71	5166.43	18548.8	20527	19821.9	-	-
Lcyn000106	551.18	193.05	552.184	C26H32O13	[M-H]-	Dichotomoside A	Lignans and Coumarins	Lignans	-	3	1.55308e+06	1.65934e+06	2.18884e+06	2.84023e+06	2.42558e+06	2.72459e+06	9	9	9	3.4588e+06	2.92664e+06	3.59953e+06	1.71135e+06	1.69625e+06	1.8589e+06	-	-
Lmhp011549	550.39	184.07	549.379	C28H56NO7P	[M+H]+	LysoPC 20:1	Lipids	LPC	-	1	135748	132282	140324	190045	193407	199852	404999	347873	398795	933127	991891	1.01876e+06	482978	534986	513619	-	-
Wagn011658	653.38	397.14	654.383	C31H58O14	[M-H]-	1-Palmitoyl-Sn-Glycerol 3-O-Diglucoside	Lipids	Glycerol ester	-	2	14996.4	15887.4	15478	10421.2	10052.4	13993.5	55669.4	46696.3	49917.4	28397.1	23135.6	20984	27723.2	30688.5	28932.4	-	-
Wccp011838	282.28	69.07	281.272	C18H35NO	[M+H]+	Octadec-8-enamide	Alkaloids	Alkaloids	-	1	332805	340052	273975	289083	219847	387001	689457	749342	950162	249672	270974	436607	374600	355261	393719	-	-
Lmyn002540	368.1	162.06	369.106	C16H19NO9	[M-H]-	Dioxindole-3-acetyl-3-O-glucoside	Alkaloids	Plumerane	-	3	40473.3	54109	42793.3	2275.48	3120.83	9328.66	9	9	9	447607	504248	1.21004e+06	135925	138594	149623	-	-
Wasn002449	461.13	152.01	462.137	C19H26O13	[M-H]-	Protocatechuic acid 1-O-Rutinoside	Phenolic acids	Phenolic acids	-	2	126500	73419.3	97664.8	17732.9	16425.9	13884.9	17035.5	22840.8	20806.9	27465.5	23683.2	23353	29987.5	27189.5	27879.7	-	-
Wbmn010531	377.23	317.21	378.241	C22H34O5	[M-H]-	Previtexilactone	Terpenoids	Ditepenoids	61263-52-3	3	32843.7	24640.9	27766.3	32072.7	27501.5	29658.4	18564	19972.7	22403.5	102042	86207.3	110133	42927.9	47581.1	45495.4	-	-
MW0150115	628.29	223.1	627.29	C31H41N5O9	[M+H]+	Glu-Phe-Tyr-Leu-Gly	Amino acids and derivatives	Amino acids and derivatives	-	3	254224	414832	338176	1.14115e+06	877738	889243	1.21292e+06	1.25123e+06	1.16461e+06	29507.7	29758.4	30055.5	630525	651476	588431	-	-
mws1434	431.1	311.05	432.106	C21H20O10	[M-H]-	Apigenin-6-C-glucoside (Isovitexin)	Flavonoids	Flavones	38953-85-4	3	249563	314516	459638	5824.93	5245.29	12744.2	37208.8	42643.6	18934.4	391967	361231	459016	85289.9	87435.8	79093.4	C01714	ko00944
Lmsn004323	507.11	169.01	508.122	C23H24O13	[M-H]-	1-O-Galloyl-2-O-Feruloyl-β-D-glucose	Phenolic acids	Phenolic acids	-	3	9	9	9	18317	15967.2	10653.8	4833.48	9	3672.18	345414	356247	291760	94436	97463	88008.4	-	-
mws1488	255.23	237.22	256.24	C16H32O2	[M-H]-	Palmitic acid	Lipids	Free fatty acids	57-10-3	2	38898.5	40975.4	11986.4	33696.2	13604.7	27096.8	34502.8	40856.4	45042.1	38354.5	29197.6	35502.8	40132	36352.3	39402.1	C00249	ko00061,ko00062,ko00071,ko00073,ko01040,ko01100,ko01212
Lmdp004892	535.11	287.05	534.101	C24H22O14	[M+H]+	Kaempferol-3-O-(6''-malonyl)galactoside*	Flavonoids	Flavonols	-	1	6.63675e+06	5.72222e+06	5.02516e+06	6.71217e+06	4.46309e+06	5.44287e+06	4.26193e+06	4.14599e+06	4.97485e+06	2.32742e+07	2.07088e+07	1.91966e+07	8.35461e+06	7.73953e+06	8.56196e+06	-	-
Zmjn004133	311.22	293.21	312.23	C18H32O4	[M-H]-	9S-Hydroperoxy-10E,12Z-octadecadienoic acid	Lipids	Free fatty acids	5502-91-0	3	18015.4	17463.8	25423.5	31217.3	39883.4	27870.8	30051.8	29719.6	28864.2	65542.4	69737.8	64630.8	33112.5	35647.9	32282.1	C14827	ko00591,ko01100
MW0110229	506.19	341.11	507.201	C27H29N3O7	[M-H]-	H-Tyr-tyr-tyr-OH	Amino acids and derivatives	Amino acids and derivatives	7390-78-5	3	1.16026e+06	1.26409e+06	1.20837e+06	2.09939e+06	2.04476e+06	1.88314e+06	788099	768219	1.09619e+06	1.61304e+06	1.76116e+06	2.5639e+06	1.2627e+06	1.31254e+06	1.39927e+06	-	-
MW0109884	501.32	175.15	500.307	C21H40N8O6	[M+H]+	Thr-Lys-Pro-Arg	Amino acids and derivatives	Amino acids and derivatives	-	3	221780	129279	215476	1.46626e+06	1.25495e+06	1.87762e+06	58256.6	51004.6	50784.5	295017	1.91482e+06	2.52586e+06	1.05775e+06	961944	972803	-	-
mws1073	595.17	457.13	594.159	C27H30O15	[M+H]+	Apigenin-6,8-di-C-glucoside (Vicenin-2)	Flavonoids	Flavones	23666-13-9	3	110050	149956	199777	4965.18	3385.08	5558.35	364858	328209	274159	9525.24	18268.6	14964.1	110979	110541	100967	C10195	-
pmp001309	465.1	303.1	464.096	C21H20O12	[M+H]+	6-Hydroxykaempferol-7-O-glucoside*	Flavonoids	Flavonols	-	2	98948.2	192423	169639	1.61691e+06	1.64701e+06	1.44491e+06	577199	664561	747686	154038	156237	128306	593076	582883	536683	-	-
MWSslk254	595.166	287.06	594.159	C27H30O15	[M+H]+	Kaempferol-3-O-glucorhamnoside*	Flavonoids	Flavonols	40437-72-7	1	6.30154e+07	6.89163e+07	6.06095e+07	1.05567e+08	1.09965e+08	1.04267e+08	8.87893e+07	8.93081e+07	9.02732e+07	2.68801e+07	2.54496e+07	2.66885e+07	8.33393e+07	8.9951e+07	9.23515e+07	-	-
MWSmce195	327.15	188.08	326.152	C20H22O4	[M+H]+	Dehydrodiisoeugenol	Lignans and Coumarins	Lignans	2680-81-1	1	8873.87	6488.28	12683.3	2677.65	2426.7	1631.34	1.53905e+06	1.56252e+06	1.75133e+06	18537.6	17205.6	30127.4	390114	415399	433639	C10650	-
Lmmp003817	535.11	287.05	534.101	C24H22O14	[M+H]+	Kaempferol-3-O-(6''-malonyl)glucoside*	Flavonoids	Flavonols	-	1	7.52411e+06	5.51991e+06	5.40098e+06	5.81447e+06	5.41162e+06	5.71391e+06	5.27159e+06	4.99738e+06	5.60983e+06	1.87751e+07	2.24039e+07	2.30039e+07	7.82175e+06	8.69523e+06	8.31844e+06	-	-
Hmhn003067	325.09	119.05	326.1	C15H18O8	[M-H]-	Phenylpropionic acid-O-β-D-glucopyranoside	Phenolic acids	Phenolic acids	-	2	18023.1	24923.8	67781.7	9	9	9	51291.8	41445.8	61935.9	104432	115263	123766	62068	67318.8	61040.2	-	-
MWS4471	173.06	58.03	174.064	C6H10N2O4	[M-H]-	N-Alpha-Acetyl-L-Asparagine	Amino acids and derivatives	Amino acids and derivatives	4033-40-3	2	115337	116888	129666	177732	233971	225969	133436	111260	131412	123932	111005	109610	147694	132961	142803	-	-
MW0158716	493.15	327.09	494.169	C26H26N2O8	[M-H]-	TyrMe-TyrMe-OH	Amino acids and derivatives	Amino acids and derivatives	-	3	2.18321e+06	1.38705e+06	1.33876e+06	8.73834e+06	8.68783e+06	9.69765e+06	1.54224e+07	1.41086e+07	1.44006e+07	1.58189e+06	1.90621e+06	1.85768e+06	6.22932e+06	5.83026e+06	5.61112e+06	-	-
pmb0374	136.06	119.04	135.054	C5H5N5	[M+H]+	2-Aminopurine	Nucleotides and derivatives	Nucleotides and derivatives	452-06-2	1	429905	382521	359546	556167	594620	535225	156307	182093	138294	136927	141039	161794	295741	313420	329118	-	-
MWS00330g	116.071	70.0662	115.063	C5H9NO2	[M+H]+	1-Amino-1-cyclobutane-carboxylic-acid*	Amino acids and derivatives	Amino acids and derivatives	22264-50-2	1	3.11476e+07	3.06032e+07	2.97391e+07	3.13263e+07	3.27134e+07	3.52501e+07	1.75548e+07	1.78562e+07	1.73115e+07	3.06955e+07	2.7821e+07	2.44457e+07	2.91468e+07	3.2236e+07	3.17409e+07	-	-
Lhmp121005	521.2	131.05	520.194	C26H32O11	[M+H]+	Symplocosin*	Lignans and Coumarins	Lignans	-	1	801566	799562	892164	154920	147227	141324	1740.17	4576.1	6819.51	287586	371204	393162	311393	326160	293013	-	-
mws4516	130.05	84.05	129.043	C5H7NO3	[M+H]+	Pyroglutamic acid	Amino acids and derivatives	Amino acids and derivatives	4042-36-8	2	1.58623e+07	1.17547e+07	1.34404e+07	6.59076e+06	4.89822e+06	5.66244e+06	4.19466e+06	6.80315e+06	4.88501e+06	3.50455e+06	3.63743e+06	3.58653e+06	4.62976e+06	5.10486e+06	5.07182e+06	-	-
Lmtp002942	535.14	499.12	534.137	C25H26O13	[M+H]+	Apigenin-6,8-di-C-arabinoside*	Flavonoids	Flavones	-	3	2762.55	1338.08	4304.91	9	9	9	188537	179497	194758	12056.6	14287.6	4667.96	40801.6	45024.2	44654.3	-	-
Smnp001863	449.14	287.09	448.137	C22H24O10	[M+H]+	8-O-methyl-7-hydroxyaloin	Quinones	Anthraquinone	-	3	3.00416e+07	3.29603e+07	4.13048e+07	5.84327e+07	6.19227e+07	6.32173e+07	4.40592e+07	3.61333e+07	5.36597e+07	1.02166e+07	1.01958e+07	1.11622e+07	5.04119e+07	5.47782e+07	5.58886e+07	-	-
HJN049	575.12	449.09	576.127	C30H24O12	[M-H]-	2α,3α-Epoxy-5,7,3',4'-tetrahydroxyflavan-(4β-8-catechin)	Tannins	Proanthocyanidins	-	3	13028.7	4025.98	10719.1	28226.7	31741.4	23541	37110.6	34386.6	46587	37529.5	29580.3	26350.4	27900.7	25234.4	27559.5	-	-
Lafp002041	243.09	140.05	242.078	C11H14O6	[M+H]+	2,3-Dihydroxy-1-(4-hydroxy-3,5-dimethoxyphenyl)propan-1-one*	Phenolic acids	Phenolic acids	-	1	156656	152198	198313	3981.73	8790.04	11079.1	262982	226176	204718	20686.4	21200.8	14482.7	93413	86352.3	84370	-	-
Zmzp000145	189.16	84.08	188.153	C9H20N2O2	[M+H]+	Trimethyllysine	Amino acids and derivatives	Amino acids and derivatives	23284-33-5	2	2.45695e+06	2.93784e+06	3.10191e+06	6.38249e+06	6.76684e+06	6.86557e+06	1.73736e+06	1.60548e+06	1.62688e+06	1.15034e+07	9.25759e+06	9.93312e+06	5.51571e+06	6.03816e+06	5.49595e+06	C03793	ko00310,ko01100
MW0147988	550.25	385.09	549.233	C19H35N9O8S	[M+H]+	Cys-Asn-Ser-Ala-Arg	Amino acids and derivatives	Amino acids and derivatives	-	3	346244	452641	523925	1.2489e+06	1.42017e+06	1.23504e+06	872132	943880	996252	918811	796099	810870	881057	853229	791679	-	-
Lmlp001118	448.2	286.15	447.189	C23H29NO8	[M+H]+	3'-Glucosyl-6,7-dihydroxy-N-methyl-benzyltetrahydroisoquinoline	Alkaloids	Isoquinoline alkaloids	-	3	31292.3	164173	79393.3	136562	97722.5	101254	194767	122840	94093.5	115374	107617	137380	84159	85715	77295.8	-	-
mws0089	447.09	285.04	448.101	C21H20O11	[M-H]-	Kaempferol-7-O-glucoside	Flavonoids	Flavonols	16290-07-6	3	2.70376e+06	2.78871e+06	2.84608e+06	2.48988e+06	2.74151e+06	3.16909e+06	651717	801267	650463	1.78716e+06	1.59597e+06	1.68109e+06	1.65568e+06	1.66733e+06	1.8231e+06	-	-
pmn001694	329.23	229.15	330.241	C18H34O5	[M-H]-	9,10,13-Trihydroxy-11-Octadecenoic Acid	Lipids	Free fatty acids	29907-57-1	1	925497	716114	673308	664071	699880	680979	1.38034e+06	1.44755e+06	1.44993e+06	1.52417e+06	1.56276e+06	1.56189e+06	954899	1.04338e+06	1.05721e+06	C14835	ko00591
pmp001230	279.16	121.03	278.152	C16H22O4	[M+H]+	Senkyunolide M	Others	Lactones	146986-60-9	3	2.19879e+06	2.51972e+06	2.33905e+06	2.29214e+06	2.3975e+06	2.28107e+06	2.129e+06	1.9773e+06	2.36017e+06	2.15536e+06	1.97252e+06	2.0374e+06	1.89791e+06	1.70649e+06	1.76884e+06	-	-
MW0061068	225.11	59.01	166.099	C10H14O2	[M+CH3COO]-	Perillic acid	Terpenoids	Terpene	7694-45-3	3	1.15032e+07	1.75299e+07	1.68782e+07	6.73108e+06	6.55804e+06	6.90359e+06	1.20102e+07	1.16378e+07	1.17494e+07	988255	1.14051e+06	1.15456e+06	7.82548e+06	8.63752e+06	7.92149e+06	C11924	ko00903
Hmln007772	293.18	221.16	294.183	C17H26O4	[M-H]-	Nordihydrocapsiate	Phenolic acids	Phenolic acids	220012-53-3	3	1.3987e+06	1.45424e+06	1.32958e+06	1.30348e+06	1.27693e+06	1.2689e+06	1.3281e+06	1.33073e+06	1.46301e+06	1.22025e+06	1.20387e+06	1.15233e+06	682589	679670	747882	-	-
MWSmce498	579.17	271.07	578.164	C27H30O14	[M+H]+	Apigenin-7-O-neohesperidoside (Rhoifolin)*	Flavonoids	Flavones	17306-46-6	1	1.08234e+06	707385	948348	2.14172e+06	2.10868e+06	2.01172e+06	125751	145103	96823.1	1.68272e+06	1.80625e+06	1.62648e+06	1.09682e+06	1.05341e+06	1.1734e+06	C12627	ko00944
MW0148070	354.12	174.06	353.108	C12H23N3O5S2	[M+H]+	Cys-Thr-Met	Amino acids and derivatives	Amino acids and derivatives	-	3	471361	526049	566066	493060	696085	660717	129078	104884	142306	1.18343e+06	1.32597e+06	1.3676e+06	561261	608925	549454	-	-
MWS2027	129.03	69	128.022	C4H4N2O3	[M+H]+	Barbituric acid;Malonylurea;2,4,6-Pyrimidinetrione	Nucleotides and derivatives	Nucleotides and derivatives	67-52-7	3	3.19698e+06	3.74415e+06	3.99406e+06	5.62238e+06	5.75005e+06	6.02369e+06	3.02097e+06	3.02051e+06	3.06908e+06	4.97468e+06	4.47865e+06	4.49995e+06	4.75544e+06	5.30832e+06	5.01933e+06	C00813	ko00240,ko01100
pmb2260	480.31	184.07	479.301	C23H46NO7P	[M+H]+	LysoPC 15:1	Lipids	LPC	-	1	319713	317465	332765	216208	221655	240328	43075.3	52627.2	42987.8	194836	192624	219221	203387	205789	185773	-	-
Zahp011689	205.09	149.02	204.079	C12H12O3	[M+H]+	2,2-dimethylchromene-6-carboxylic acid*	Others	Others	34818-56-9	1	1.22527e+06	1.28534e+06	1.27087e+06	1.29553e+06	1.26764e+06	1.31311e+06	1.17163e+06	1.13041e+06	1.18422e+06	1.13123e+06	1.05674e+06	1.15265e+06	1.07634e+06	990786	971346	-	-
pme0519	341.11	119.03	342.116	C12H22O11	[M-H]-	D-Sucrose*	Others	Saccharides	57-50-1	1	2.71751e+07	3.09132e+07	2.93887e+07	2.97447e+07	2.50107e+07	2.63168e+07	2.20681e+07	2.49269e+07	2.56221e+07	3.22024e+07	2.89674e+07	2.47899e+07	2.74763e+07	2.97509e+07	2.67962e+07	C00089	ko00052,ko00500,ko01100,ko01110,ko02010
Qagp003587	219.15	131.05	218.142	C13H18N2O	[M+H]+	N-Monocinnamoylputrescine	Alkaloids	Phenolamine	-	3	168412	187550	161184	131546	134380	166917	262817	246927	286696	384513	257075	284771	198041	218721	217833	-	-
Hmyp002656	222.08	130.06	221.069	C11H11NO4	[M+H]+	Methyl dioxindole-3-acetate	Alkaloids	Plumerane	57061-18-4	1	605311	560994	551643	302099	256793	332443	602685	795013	539353	984879	767339	869353	535389	586787	532646	-	-
pme0122	189.12	126.09	188.116	C8H16N2O3	[M+H]+	N6-Acetyl-L-lysine	Amino acids and derivatives	Amino acids and derivatives	692-04-6	2	863991	1.02736e+06	892733	3.98334e+06	3.95338e+06	4.30473e+06	899320	919724	1.07984e+06	7.48674e+06	6.71943e+06	6.26949e+06	3.50136e+06	3.74717e+06	3.35943e+06	C02727	ko00310,ko01100
MW0150105	638.33	287.05	637.315	C30H47N5O8S	[M+H]+	Glu-Phe-Leu-Val-Met	Amino acids and derivatives	Amino acids and derivatives	-	3	7.28967e+06	8.0231e+06	6.92272e+06	3.7578e+06	3.40215e+06	3.46768e+06	1.12415e+07	3.20432e+06	1.55863e+06	6.36111e+06	5.05679e+06	6.75033e+06	6.62555e+06	7.40483e+06	7.04952e+06	-	-
pmn001681	165.09	149.06	166.099	C10H14O2	[M-H]-	1-(4-Methoxyphenyl)-1-propanol	Phenolic acids	Phenolic acids	5349-60-0	3	22463	18204.9	18132.1	69536.1	63453.1	76256	27074.9	27150.6	29528.3	15090	16083.4	16327.3	23139.1	20739.9	21602.7	-	-
MWSprf117	221.09	130.06	220.085	C11H12N2O3	[M+H]+	5-Hydroxy-DL-tryptophan(5-HTP)	Amino acids and derivatives	Amino acids and derivatives	56-69-9	2	53173.1	53970.6	53727.6	90282.5	100624	106511	29756.9	34498.6	32604.2	173645	139920	164784	66445.3	66421.9	73068.8	C01017	-
mws0232	377.15	243.09	376.138	C17H20N4O6	[M+H]+	Riboflavin (Vitamin B2)	Others	Vitamin	83-88-5	1	1.4137e+06	1.81642e+06	1.91307e+06	2.82984e+06	1.63252e+06	2.5782e+06	2.0119e+06	1.87205e+06	2.33915e+06	941073	1.14739e+06	1.38908e+06	1.79397e+06	1.64805e+06	1.61781e+06	C00255	ko00740,ko01100,ko01110,ko01240,ko02010
Wasn003258	293.12	131.07	294.132	C12H22O8	[M-H]-	Glucosyl 2-Hydroxy-4-Methylpentanoic Acid	Organic acids	Organic acids	-	1	1.16935e+07	1.33897e+07	1.24084e+07	1.08819e+07	1.16961e+07	1.18621e+07	2.01316e+07	2.0338e+07	2.17207e+07	2.04915e+07	2.08133e+07	2.13357e+07	1.84742e+07	18255977	1.66533e+07	-	-
mws0103	146.06	91.05	145.053	C9H7NO	[M+H]+	Indole-3-carboxaldehyde	Alkaloids	Plumerane	487-89-8	3	93455.3	54359.8	72296.5	55107.2	75557.5	60208.1	20383.3	18707.6	26523.3	68005.9	77103.5	94604.3	63108.1	57780.1	64245.4	C08493	-
MWS20158	683.25	341.14	682.247	C32H42O16	[M+H]+	Pinoresinol-4,4'-O-β-D-bisglucopyranoside	Lignans and Coumarins	Lignans	-	3	9509.13	17989.7	6224.99	3604.09	9175.61	1153.86	8946.2	3713.95	4522.8	2980	3409.51	4490.8	7688.29	6879.38	7217.05	-	-
pme2651	742.07	620.02	743.076	C21H28N7O17P3	[M-H]-	NADP (Nicotinamide adenine dinucleotide phosphate)	Nucleotides and derivatives	Nucleotides and derivatives	53-59-8	3	15315.9	17478.4	21073.1	40954.8	45105.7	42743.8	43132.2	42961.1	40162.3	57057.2	48659.7	35145.7	41757.9	38744.4	43282.6	C00006	ko00195,ko00480,ko00760,ko01100,ko01240
mws0376	115	71.01	116.011	C4H4O4	[M-H]-	Fumaric acid	Organic acids	Organic acids	110-17-8	3	122273	154977	199448	393862	285182	330607	271552	274066	317705	333230	323430	189338	263040	290584	265328	C00122	ko00020,ko00190,ko00220,ko00250,ko00350,ko00360,ko00620,ko00650,ko00760,ko01100,ko01110,ko01200
Lakn002786	417.11	152.01	418.111	C17H22O12	[M-H]-	Protocatechuic acid xylosyl xyloside	Phenolic acids	Phenolic acids	-	2	5821.7	2640.79	1935.74	9	9	9	66459.1	46693	61015.6	826279	990613	716257	156232	174368	169232	-	-
mws1417	160.04	116.05	161.048	C9H7NO2	[M-H]-	Indole-3-carboxylic acid*	Alkaloids	Plumerane	771-50-6	3	9867.34	40990.7	46174.9	303814	284362	289663	1.13413e+06	950462	876627	89138.2	97820.8	122776	229962	251200	226802	C19837	-
Cmmp006152	471.31	471.31	472.319	C29H44O5	[M-H]-	Norarjunolic acid	Terpenoids	Triterpene	60393-90-0	3	9	9	9	13112.5	6119.31	9069.88	9	9	9	860409	889095	917943	174120	188448	194507	-	-
pmb2799	295.23	195.14	296.235	C18H32O3	[M-H]-	12,13-Epoxy-9-Octadecenoic Acid	Lipids	Free fatty acids	6799-85-5	1	41664.7	29591.6	32046.1	68391.9	70295.2	69324.6	116784	109807	111132	359394	409629	332023	126538	133001	141581	C14826	ko00591,ko01100
MWSHY0065	291.09	139.04	290.079	C15H14O6	[M+H]+	Catechin*	Flavonoids	Flavanols	154-23-4	1	1.26318e+06	901792	961866	1.15816e+06	1.03821e+06	956840	1.06693e+06	1171786	990799	638404	710023	673977	833442	904055	930913	C06562	ko00941,ko01110
Waln014377	447.25	279.23	448.258	C22H41O7P	[M-H]-	1-Linoleoyl-2-Lysophosphatidic Acid Monomethyl Ester	Lipids	Glycerol ester	-	2	9	31167.8	16879.9	154102	248257	265094	594220	430306	449806	333264	448104	455192	390107	348356	367829	-	-
MWS1877	205.16	133.06	206.167	C14H22O	[M-H]-	4-tert-Octylphenol	Phenolic acids	Phenolic acids	140-66-9	1	20164.6	21092.2	23160.3	21323	22540.6	26838	24273.7	21753.4	24632.3	21971.1	23305.4	21522.8	22914	25638.7	23999.6	C14205	-
Lmbn014696	301.217	301.217	302.225	C20H30O2	[M-H]-	Pimaric acid*	Terpenoids	Ditepenoids	127-27-5	3	90147.8	97351.6	71873.8	71829.1	76540.3	66081.4	66133.1	73076.8	75452.6	57241.1	53929.8	55031.2	61418.1	60877.7	67340.8	C09159	-
Zaln004082	335.08	179.03	336.084	C16H16O8	[M-H]-	3-O-caffeoylshikimic acid*	Phenolic acids	Phenolic acids	-	3	39983.6	18302.4	17393.9	32874.8	48140	49344.5	38203.5	39086.6	52393.5	50882.6	62533.1	38201.6	35252.2	34322.5	38227.1	-	-
pmb2221	318.3	60.04	317.293	C18H39NO3	[M+H]+	4-Hydroxysphinganine	Lipids	Sphingolipids	554-62-1	2	85709.2	72195.5	80246.1	425809	382227	322998	563781	682885	558096	9	9	9	402569	384155	430213	C12144	ko00600,ko01100
zjgp122320	163.04	89.04	162.032	C9H6O3	[M+H]+	6-hydroxycoumarin	Lignans and Coumarins	Coumarins	6093-68-1	2	98241.2	77438.1	98414.4	21936.3	41500.7	36767.4	68025.7	40226.8	63818.8	91138.9	72249.2	89804.3	46561	49602.2	44264.3	-	-
Lmtn000940	345.08	139.04	346.09	C14H18O10	[M-H]-	1-O-(3,4-Dihydroxy-5-methoxy-benzoyl)-glucoside	Phenolic acids	Phenolic acids	-	1	285675	356724	326080	565907	564031	637746	388733	353713	366266	477606	702521	583494	463996	479327	428286	-	-
ML10176345	171.03	109.03	172.037	C7H8O5	[M-H]-	3-Dehydroshikimic acid	Organic acids	Organic acids	2922-42-1	3	49035.1	53254.5	56027.1	42571	44399.8	71950.3	37670.9	43169.9	37665.1	16774.7	13494.4	66314	50512.5	52143.1	46597.2	C02637	ko00400,ko00999,ko01100,ko01110,ko01230,ko01240
MW0157788	521.2	131.05	520.195	C19H32N6O9S	[M+H]+	Thr-Pro-Ser-Cys-Asn	Amino acids and derivatives	Amino acids and derivatives	-	3	905520	984088	823458	157767	140967	172484	6432.41	6491.79	6895.12	338714	333343	348049	350176	372108	393070	-	-
Cmsp003083	521.2	131.05	520.194	C26H32O11	[M+H]+	Dehydrodiconiferyl alcohol-4-O-glucoside*	Lignans and Coumarins	Lignans	107870-88-2	1	905520	984088	823458	157767	140967	172484	6432.41	6491.79	6895.12	338714	333343	348049	350176	372108	393070	-	-
MWSHC2022	359.1	197.05	361.113	C15H20O10	[M-H]-	Glucosyringic acid	Phenolic acids	Phenolic acids	33228-65-8	1	2.04661e+06	2.41773e+06	2.59997e+06	1.2112e+06	1.27043e+06	1.49242e+06	633452	476656	716120	3.3705e+06	3.3164e+06	3.68332e+06	1.81714e+06	1.81031e+06	2.00138e+06	-	-
MWSmce632	195.06	93.03	194.058	C10H10O4	[M+H]+	Vanillin acetate	Phenolic acids	Phenolic acids	881-68-5	3	222047	160202	189225	215524	166464	197578	242949	303084	297517	294425	313253	291507	201138	207064	224682	-	-
Lmsn102501	283.02	255.03	284.032	C15H8O6	[M-H]-	Rheic Acid	Quinones	Anthraquinone	478-43-3	3	14043.2	10164.4	10297.8	17906.7	23988.8	19119.5	2525.33	7194.96	1710.17	10246	11833.2	12513.1	10327.2	11542.6	11294.4	C10401	-
pmb3142	299.08	137.02	300.084	C13H16O8	[M-H]-	Salicylic acid-2-O-glucoside	Phenolic acids	Phenolic acids	10366-91-3	3	2.71461e+06	2.49256e+06	2.48852e+06	2.94573e+06	2.96038e+06	3.78678e+06	1.20381e+06	1.73188e+06	1.82763e+06	2.57891e+06	2.94799e+06	3.0379e+06	2.91354e+06	2.62026e+06	2.89138e+06	-	-
HX1274	345.17	137.06	344.162	C20H24O5	[M+H]+	Machilin D	Lignans and Coumarins	Lignans	-	3	29893.3	24031.9	24152.1	73259.7	69344.1	63279.9	2.41668e+06	2.46627e+06	2.85904e+06	8880.95	11106.2	12849.5	627821	632141	695624	-	-
pmb2601	307.08	161.02	308.09	C15H16O7	[M-H]-	7-Hydroxycoumarin-O-rhamnoside	Lignans and Coumarins	Coumarins	-	3	9	9	9	4241.82	920.235	9	1897.71	4580.17	6163.55	164588	134285	285249	41665.9	44066	46826.6	-	-
mws2104	193.07	59.01	194.079	C7H14O6	[M-H]-	D-Pinitol	Others	Saccharides	10284-63-6	2	799120	707872	714471	409357	884564	788941	520543	519816	580678	276683	330330	344402	641886	719811	697861	C03844	-
Lmhp009187	440.28	299.26	439.27	C20H42NO7P	[M+H]+	LysoPE 15:0	Lipids	LPE	-	3	22077.2	26225.4	25382.7	14511.1	11231.5	14687.7	14562.7	11259.8	14000.2	94234.7	106430	107291	39766.3	41076.5	36600.6	-	-
Lmhp010515	510.36	184.07	509.348	C25H52NO7P	[M+H]+	LysoPC 17:0(2n isomer)	Lipids	LPC	-	1	181803	155664	169029	240186	283117	278000	113735	120799	100229	228323	268926	280964	188937	211446	194814	-	-
Rfmb056	591.21	387.14	592.216	C29H36O13	[M-H]-	Medioresinol-4'-O-(6'''-acetyl)glucoside	Lignans and Coumarins	Lignans	-	3	74154.4	58632	64261.1	30101.8	33345.7	24770.9	114374	98036.9	94512.7	157598	135106	165275	93880.1	87243.6	83639.1	-	-
Lmmn003398	489.11	285.04	490.111	C23H22O12	[M-H]-	Kaempferol-3-O-(6''-O-acetyl)glucoside	Flavonoids	Flavonols	-	1	5.89032e+06	4.42602e+06	5.08686e+06	4.0214e+06	3.63779e+06	3.77832e+06	5.54161e+06	5.50859e+06	5.06143e+06	1.12576e+07	1.08125e+07	1.11664e+07	5.72211e+06	6.02805e+06	5.35725e+06	-	-
mws1515	193.16	175.15	192.151	C13H20O	[M+H]+	α-Ionone	Others	Ketone compounds	127-41-3	3	16640.3	20467.1	27878.3	22787.2	19738.6	20392.8	48139.6	52029.3	45218	20362.9	31823	19522.9	28304.8	29457.3	26204.7	C12286	-
mws0361	253.22	235.21	254.225	C16H30O2	[M-H]-	Palmitoleic Acid*	Lipids	Free fatty acids	373-49-9	1	28601.1	19667.8	23114.8	46703.4	42424.2	43482.9	26777.3	27214.1	25940	28526.6	28752.1	25939.1	29954.8	29615.2	26856.7	C08362	ko00061,ko01100
Lmbn005923	277.217	59.0139	278.225	C18H30O2	[M-H]-	Crepenynic acid*	Lipids	Free fatty acids	2277-31-8	1	43504.6	39024	44381.1	54018.7	51734	52625.6	45424.8	46069.1	52463.7	78911	78603.5	76187	62463.4	64492.9	69964	C07289	ko00591
Lacp005577	457.2	133.1	456.199	C22H32O10	[M+H]+	3-(3'-Hydroxybutyl)-2,4,4-trimethylcyclohexa-2,5-dienone malonyl glucoside*	Terpenoids	Sesquiterpenoids	-	3	13465.4	24821.7	13931.8	26074.4	35545.6	32609.7	26918.4	16304.9	8502.86	27578.2	31671.7	37200.2	26465.4	26833	29459.2	-	-
MWS1709	133.01	71.01	134.022	C4H6O5	[M-H]-	D-Malic acid*	Organic acids	Organic acids	636-61-3	1	8.12144e+06	4.79231e+06	6.49905e+06	1.85083e+07	1.81967e+07	2.27053e+07	1.06661e+07	1.06097e+07	1.05286e+07	2.46382e+07	2.54142e+07	2.67971e+07	1.69809e+07	1.76842e+07	1.90648e+07	C00497	ko00650,ko01100
Ymjm000095	439.36	203.18	438.35	C30H46O2	[M+H]+	13,28-Epoxyolean-11-en-3-one	Terpenoids	Triterpene	-	2	35733.2	51753	32085.7	9.36109e+06	9.48639e+06	9.22259e+06	283435	302511	313320	45439.8	77458.1	88132.1	3.96581e+06	4.10953e+06	4.44755e+06	-	-
Lmgn003849	141.09	59.01	142.099	C8H14O2	[M-H]-	2-n-Propyl-4-pentenoic acid	Organic acids	Organic acids	1575-72-0	3	63846	69223	81234	244852	52924.6	96150.6	67246.9	78637.5	82051.6	51021	62617.4	53515.9	68388.4	73362.8	65237.3	C16648	-
HJAP154	469.13	317.08	468.069	C23H16O11	[M+H]+	Galloylisorhamnetin*	Flavonoids	Flavonols	-	3	18583.3	10731.5	11400.7	22435.3	11732.1	5247.46	18021	15144.3	9247.06	15405.7	18514	8166.62	11348.5	10081.6	10631.7	-	-
MW0149639	595.24	269.05	536.223	C23H32N6O9	[M+CH3COO]-	Gln-Asn-Phe-Glu	Amino acids and derivatives	Amino acids and derivatives	-	3	5.74849e+07	5.40209e+07	5.39903e+07	2.27092e+07	2.33264e+07	2.27852e+07	3.91292e+06	4.25188e+06	3.41366e+06	5.53711e+06	5.83326e+06	5.12166e+06	1.9925e+07	1.85677e+07	1.77061e+07	-	-
pmn001525	477.14	169	478.147	C23H26O11	[M-H]-	3,5-Digalloylshikimic acid	Phenolic acids	Phenolic acids	95753-52-9	3	62393.9	57091.5	36265.5	56379.6	49511.2	58750.2	114110	157846	127594	9	9	9	54559.3	60793.1	60446.3	-	-
MWSHY0201	579.17	287.06	578.164	C27H30O14	[M+H]+	Kaempferol-3,7-O-dirhamnoside (Kaempferitrin)	Flavonoids	Flavonols	482-38-2	1	1.47078e+06	1.77029e+06	2.69105e+06	4.30311e+06	4.56556e+06	5.25825e+06	1.63868e+06	1.48388e+06	1.64081e+06	3.46915e+06	4.31953e+06	3.33954e+06	2.85722e+06	2.97752e+06	3.21235e+06	C16981	-
Zmmp002946	295.13	120.08	294.122	C14H18N2O5	[M+H]+	(3-(carboxyamino)-2-methylpropanoyl)phenylalanine	Amino acids and derivatives	Amino acids and derivatives	-	1	6.9055e+06	7.76964e+06	8.20114e+06	2.18837e+06	3.50646e+06	3.03571e+06	6.92771e+06	8.02089e+06	6.39615e+06	5.19374e+06	5.19643e+06	8.07406e+06	5.253e+06	5.12096e+06	4.67872e+06	-	-
pme1292	167.03	123.05	168.042	C8H8O4	[M-H]-	Homogentisic acid*	Phenolic acids	Phenolic acids	451-13-8	3	87776.7	80814	100014	164918	198517	194873	248404	245379	253981	136473	127998	136725	150178	162605	169134	C00544	ko00130,ko00350,ko01100,ko01240
MWS5173	112.05	70.03	111.043	C4H5N3O	[M+H]+	Isocytosine	Nucleotides and derivatives	Nucleotides and derivatives	108-53-2	3	270599	242281	212985	346459	395961	400141	362265	411196	428996	241118	223423	133352	272946	307322	296193	-	-
MWSmce157	144.1	58.06	143.095	C7H13NO2	[M+H]+	Stachydrine	Alkaloids	Pyrrole alkaloids	471-87-4	1	419306	446105	406409	4.93021e+07	4.87084e+07	4.97293e+07	1.10465e+06	1.19049e+06	1.0996e+06	712969	749896	533328	2.55334e+07	2.79491e+07	2.8682e+07	C10172	-
pme0243	131.035	87.0452	132.042	C5H8O4	[M-H]-	Glutaric acid*	Organic acids	Organic acids	110-94-1	1	1.95929e+06	1.87077e+06	2.32791e+06	6.30999e+06	6.26001e+06	6.40081e+06	4.05496e+06	4.28154e+06	3.54241e+06	4.6607e+06	5.05602e+06	5.13309e+06	3.64369e+06	3.97079e+06	4.09998e+06	C00489	ko00071,ko00310,ko01100
zjmp120215	471.34	435.32	470.34	C30H46O4	[M+H]+	3,25-Epoxy-3-hydroxyurs-12-en-28-oic acid (Lantic acid)	Terpenoids	Triterpene	-	2	468379	634887	493013	1.30096e+06	1.06373e+06	1.36131e+06	717606	640008	692182	454583	545014	609904	951970	907062	1.0219e+06	-	-
MW0115129	211.1	155.04	210.089	C11H14O4	[M+H]+	3-Methyl-1-(2,4,6-trihydroxyphenyl)-1-butanone	Others	Ketone compounds	26103-97-9	3	554987	478744	510000	404589	481479	443378	725062	708721	597620	400826	356068	426693	506658	460371	516201	C07350	-
MWSmce199	149.05	59.02	150.053	C5H10O5	[M-H]-	L-Xylose*	Others	Saccharides	609-06-3	1	329524	335197	372446	256141	271416	352899	320507	334320	317359	409365	380182	308603	297548	322115	335584	C01510	-
mws2212	179.03	135.05	180.042	C9H8O4	[M-H]-	Caffeic acid	Phenolic acids	Phenolic acids	331-39-5	1	521319	321589	449590	636571	699329	672354	779182	662328	810584	261489	288510	306836	460871	467772	514555	C01197	ko00940,ko01100,ko01110
MWSslk146	595.17	433.12	594.159	C27H30O15	[M+H]+	4'-O-Glucosylvitexin	Flavonoids	Flavones	38950-94-6	2	4.78178e+06	4.78497e+06	5.23096e+06	9.81524e+06	1.18295e+07	1.17529e+07	6.86963e+06	5.4764e+06	5.81909e+06	1.70178e+07	1.61885e+07	1.75543e+07	1.11999e+07	1.23729e+07	1.25509e+07	-	-
MW0115996	458.19	341.11	459.187	C20H25N7O6	[M-H]-	(6R)-5-Methyltetrahydrofolic acid	Organic acids	Organic acids	31690-09-2	3	833759	644570	839675	1.77555e+06	1.26462e+06	1.82877e+06	138281	107609	61260.5	1.19771e+06	1.19194e+06	1.27473e+06	806064	867610	769263	-	-
pmb3074	337.09	191.06	338.1	C16H18O8	[M-H]-	5-O-p-Coumaroylquinic acid	Phenolic acids	Phenolic acids	1899-30-5	2	64666.6	39711.3	46345.8	167584	184942	160731	124175	109007	103059	303335	288466	343155	158837	147366	166476	C12208	ko00940,ko00941,ko00945,ko01110
MW0150182	495.16	273.08	496.181	C21H28N4O10	[M-H]-	Glu-Tyr-Ala-Asp	Amino acids and derivatives	Amino acids and derivatives	-	3	279980	424932	281365	39568.5	27137.8	35484.2	88254.5	64868.1	62413.6	166551	367343	254395	163484	170118	150706	-	-
Lazn003443	595.16	449.11	594.159	C27H30O15	[M+H]+	Orientin 2''-Rhamnoside	Flavonoids	Flavones	-	3	160194	142754	202408	448599	338062	475899	159277	205655	125800	185677	245660	109895	339515	335681	303160	-	-
pmp001287	120.08	103.05	119.073	C8H9N	[M+H]+	N-Benzylmethylene isomethylamine	Alkaloids	Alkaloids	-	1	1.04751e+07	1.2745e+07	1.16211e+07	2.2741e+07	2.67932e+07	2.6423e+07	1.92881e+07	1.84667e+07	2.06345e+07	2.09365e+07	2.33234e+07	2.13079e+07	1.86915e+07	1.99152e+07	1.76195e+07	-	-
HX1254	327.16	151.08	326.152	C20H22O4	[M+H]+	trans-1,2-dihydrodehydroguaiaretic acid	Lignans and Coumarins	Lignans	-	1	24538.2	11237.3	15602.6	27568.3	25250.7	29014.8	1.17379e+06	1.29892e+06	1.51076e+06	6717.94	4255.36	5755.72	287252	277621	312428	-	-
Walp007190	362.33	300.29	361.319	C20H43NO4	[M+H]+	2-AminoicoSane-1,5,7,19-tetraol	Lipids	Sphingolipids	-	1	353342	736960	683627	659287	400962	516205	595470	837863	858906	777918	891771	866625	1.16588e+06	1.14156e+06	1.27925e+06	-	-
Lmdn001560	345.12	165.06	346.126	C15H22O9	[M-H]-	6-DeoxyCatalpol	Terpenoids	Monoterpenoids	99499-99-7	2	153155	157344	167613	85670.4	106492	109504	25563.5	35161.8	34457.5	105325	83927	101478	91679.8	96175.8	103533	-	-
MWSCX015	165.05	91.05	164.047	C9H8O3	[M+H]+	Caffeic aldehyde	Phenolic acids	Phenolic acids	141632-15-7	2	5.47159e+06	4.22026e+06	6.51285e+06	1.61363e+07	1.59694e+07	1.59354e+07	4.2455e+06	4.05795e+06	3.56682e+06	1.02468e+07	9.88975e+06	1.48763e+07	9.64643e+06	9.82802e+06	1.08036e+07	C10945	ko00940,ko01110
Lahp004442	273.07	153.02	272.068	C15H12O5	[M+H]+	3,4-Dihydro-4-(4'-hydroxyphenyl)-5,7-dihydroxycoumarin*	Lignans and Coumarins	Coumarins	-	1	835755	925476	899709	441856	464061	404597	236043	263543	275570	150006	141663	131833	439137	391143	401177	-	-
MWS2430	241.22	241.21	242.225	C15H30O2	[M-H]-	13-methylmyristic acid	Lipids	Free fatty acids	2485-71-4	1	263229	377370	259446	533449	298893	429481	397829	409634	371626	469133	535371	535839	293150	330018	303085	-	-
Lmgn003978	141.09	59.01	142.099	C8H14O2	[M-H]-	2-n-Propyl-2-pentenoic acid	Organic acids	Organic acids	60218-41-9	3	173636	160188	167414	583454	593543	599254	251572	227326	270116	178955	182630	162886	247951	280543	267386	C16653	-
MWS0933	170.09	124.09	169.085	C7H11N3O2	[M+H]+	1-Methylhistidine	Amino acids and derivatives	Amino acids and derivatives	332-80-9	2	592472	692737	678735	483127	201861	226407	308848	423063	333915	462795	246248	637176	530564	468557	502573	-	-
MWStz040	116.07	70.07	115.063	C5H9NO2	[M+H]+	Pterolactam*	Alkaloids	Pyrrole alkaloids	38072-88-7	1	2.85156e+07	2.83897e+07	2.84407e+07	2.57999e+07	2.94243e+07	3.12815e+07	1.54312e+07	1.59968e+07	1.5191e+07	2.65698e+07	2.50153e+07	2.18964e+07	2.81926e+07	3.1479e+07	2.84656e+07	-	-
mws0180	153.02	109.03	154.027	C7H6O4	[M-H]-	2,5-Dihydroxybenzoic acid; Gentisic Acid*	Phenolic acids	Phenolic acids	490-79-9	2	1.54681e+06	1.653e+06	1.69384e+06	1.27674e+06	1.31836e+06	1.48056e+06	2.55583e+06	2.35227e+06	2.39462e+06	693097	747091	693257	1.29787e+06	1.31523e+06	1.45148e+06	C00628	ko00350,ko01100
MWS00204g	104.07	58.07	103.063	C4H9NO2	[M+H]+	N-Ethylglycine*	Amino acids and derivatives	Amino acids and derivatives	627-01-0	2	4.65726e+06	4.73039e+06	4.67868e+06	3.64968e+06	3.70282e+06	3.68918e+06	3.6943e+06	3.36724e+06	3.71256e+06	5.74495e+06	5.50641e+06	5.39631e+06	4.21393e+06	4.66331e+06	4.73344e+06	-	-
pmb0998	364.07	152.06	363.058	C10H14N5O8P	[M+H]+	Guanosine 5'-monophosphate	Nucleotides and derivatives	Nucleotides and derivatives	85-32-5	3	164798	153320	157479	271327	256389	283724	171714	119297	132092	133355	127661	140991	167319	186099	187407	C00144	ko00230,ko01100,ko01232
Zbdn001947	301.09	123.01	302.1	C13H18O8	[M-H]-	Isotachioside	Phenolic acids	Phenolic acids	31427-08-4	2	68272.7	55199	64823.3	41319.1	51359.9	48957	7470.8	19627.1	9852.89	186262	192189	228211	69306.6	78070.6	76384	-	-
Wbmp010456	277.22	93.07	276.209	C18H28O2	[M+H]+	Macrophypene B	Terpenoids	Ditepenoids	-	1	152146	145154	169712	102703	116028	77393.1	51566.5	59269.7	62485.7	31223.1	55086.9	52516.9	86304.5	78389.3	76988	-	-
Zmln000899	343.11	181.05	344.111	C15H20O9	[M-H]-	Syringaldehyde-4-O-glucoside	Phenolic acids	Phenolic acids	-	3	97889.5	80587.8	124763	71282.9	75229.7	38516.1	65816	81481.8	77563.1	63145.2	69541.9	89140.5	76372.5	75402.9	68007.1	-	-
Ymjm000113	477.2	181.09	478.205	C21H34O12	[M-H]-	Kanokoside B	Terpenoids	Terpene	-	1	73923.3	75889.5	72755.5	92515.8	122021	79431.1	153353	146194	176513	585218	571026	576235	243733	217420	221097	-	-
pmn001380	187.1	169.09	188.105	C9H16O4	[M-H]-	Eucommiol	Others	Alcohol compounds	55930-44-4	1	39672.5	71129.9	39826.6	109322	111557	97199.8	48750.2	57972.2	52405	214535	235800	246497	106910	96444.6	95691.4	C17878	-
MW0156918	478.23	195.14	477.218	C17H31N7O9	[M+H]+	Ser-Thr-Arg-Asp	Amino acids and derivatives	Amino acids and derivatives	-	3	268690	253603	279000	230092	233664	216026	402916	423623	405516	112197	127561	148871	241947	233940	213871	-	-
zjbp110804	357.13	307.1	356.126	C20H20O6	[M+H]+	6,7-dimethoxy-2-[2-(4'-hydroxy-3'-methoxyphenyl)ethyl]chromone*	Others	Chromone	-	1	185297	106015	132448	1.28377e+06	1.44723e+06	1.39113e+06	742110	865106	828357	204840	193593	219384	530769	555638	600728	-	-
mws0752	185.15	185.16	186.162	C11H22O2	[M-H]-	Undecylic Acid	Lipids	Free fatty acids	112-37-8	2	2.03159e+06	1.88801e+06	1.78816e+06	2.19757e+06	1.9766e+06	2.27129e+06	1.97213e+06	2.15706e+06	1.91289e+06	2.13936e+06	1.76518e+06	1.90387e+06	2.22562e+06	2.03313e+06	1.97527e+06	C17715	-
pme0006	116.071	70.0651	115.063	C5H9NO2	[M+H]+	L-Proline*	Amino acids and derivatives	Amino acids and derivatives	147-85-3	1	3.51382e+07	3.3969e+07	3.3516e+07	3.3949e+07	3.69404e+07	3.83114e+07	1.90892e+07	1.93748e+07	1.95911e+07	3.54913e+07	3.14549e+07	2.73132e+07	3.22352e+07	3.65714e+07	3.48619e+07	C00148	ko00330,ko00332,ko00470,ko00970,ko01100,ko01110,ko01230,ko02010
Lmrn001951	181.05	135.04	182.058	C9H10O4	[M-H]-	(S)-2-Hydroxy-3-(4-Hydroxyphenyl)Propanoic Acid	Phenolic acids	Phenolic acids	23508-35-2	1	323278	346374	318895	44155.9	32600.8	31122.4	77607.4	82752.7	76515.6	1.28521e+06	1.30455e+06	1.37941e+06	425822	452050	398011	-	-
Zmzn000079	199	78.96	200.009	C4H9O7P	[M-H]-	D-Erythrose-4-phosphate	Others	Saccharides	585-18-2	3	1.60246e+06	2.33882e+06	2.35311e+06	68977	87049.5	76215.6	181214	171074	159967	63690.9	70505.6	68921.5	525928	474002	533994	C00279	ko00030,ko00400,ko00710,ko00750,ko01100,ko01110,ko01200,ko01230,ko01240
zjbp110819	311.13	251.11	310.12	C19H18O4	[M+H]+	6,7-dimethoxy-2-[2-phenylethyl]chromone	Others	Chromone	-	2	109291	77901.1	53574.5	417444	399565	400672	169455	186047	200149	62563.5	58893.4	47537.6	190286	180810	167525	-	-
Wcsn010254	277.22	277.22	278.225	C18H30O2	[M-H]-	4-[3-(4,8-dimethylnona-3,7-dienyl)-3-methyloxiran-2-yl]butan-2-one	Others	Others	-	3	2.84544e+06	2.86956e+06	3.01467e+06	4.24678e+06	4.15523e+06	3.56765e+06	3.65442e+06	3.48985e+06	3.39671e+06	5.74356e+06	5.72827e+06	5.49752e+06	4.37122e+06	4.8464e+06	4.92799e+06	-	-
mws0058	299.06	284.03	300.063	C16H12O6	[M-H]-	Diosmetin (5,7,3'-Trihydroxy-4'-methoxyflavone)*	Flavonoids	Flavones	520-34-3	3	35713.7	22105.5	28515.7	152327	149152	174774	64785.8	65743.8	62705.4	40672.1	37526.2	34815.3	59885	53823.2	60559.9	C10038	-
pme0014	148.06	84.04	147.053	C5H9NO4	[M+H]+	L-Glutamic acid	Amino acids and derivatives	Amino acids and derivatives	56-86-0	1	7.901e+07	7.39438e+07	7.47175e+07	3.14366e+07	3.50964e+07	3.16635e+07	6.92893e+07	7.14402e+07	6.60072e+07	4.80154e+07	4.64269e+07	3.90964e+07	5.15729e+07	5.81167e+07	5.28372e+07	C00025	ko00220,ko00250,ko00330,ko00332,ko00340,ko00430,ko00470,ko00480,ko00524,ko00630,ko00650,ko00660,ko00860,ko00910,ko00970,ko01100,ko01110,ko01200,ko01210,ko01230,ko01240,ko02010
mws1587	132.1	86.1	131.095	C6H13NO2	[M+H]+	L-Norleucine*	Amino acids and derivatives	Amino acids and derivatives	327-57-1	1	1.71498e+07	1.76016e+07	1.80911e+07	4.3411e+07	4.33088e+07	4.33132e+07	524437	509410	489881	1.23299e+07	3.47346e+07	3.65744e+07	2.38652e+07	2.71195e+07	2.52946e+07	C01933	-
Ymjm000152	271.08	108.02	272.09	C12H16O7	[M-H]-	p-Hydroxypheny-β-D-allopyranoside	Phenolic acids	Phenolic acids	-	3	20522.8	16837.3	26496.5	44586.1	55927.8	64626.3	12035.7	3214.62	6462.44	250515	41826.1	266451	93948.5	84318.9	84127.7	-	-
Lmbn001981	137.02	93.03	138.032	C7H6O3	[M-H]-	2,5-Dihydroxybenzaldehyde*	Phenolic acids	Phenolic acids	1194-98-5	2	1.53638e+06	2.14234e+06	2.67807e+06	1.65108e+06	1.56505e+06	1.58052e+06	827660	915679	918929	551796	580197	509903	1.04595e+06	1.12597e+06	1.18987e+06	C05585	ko00350,ko01100
Lmbn001181	531.14	531.13	532.143	C22H28O15	[M-H]-	Fraxetin-7,8-di-O-glucoside	Lignans and Coumarins	Coumarins	-	2	246970	242650	184449	155989	118882	120167	251052	246233	308399	583308	628970	544791	290053	262008	296437	-	-
HJN086	449.11	287.06	450.116	C21H22O11	[M-H]-	Eriodictyol-3'-O-glucoside*	Flavonoids	Flavanones	-	3	41679.3	42893.2	50198	146924	219085	175753	91222.6	84151.2	93240.2	47445.1	34446.1	41109.4	73478.5	71720.9	80922.2	-	-
MW0156736	566.24	242.14	565.242	C22H39N5O10S	[M+H]+	Ser-Glu-Leu-Ser-Met	Amino acids and derivatives	Amino acids and derivatives	-	3	66514.5	88453.3	71142	246044	226099	284165	206092	265380	331272	20326.1	14626.9	20864	137071	134904	121355	-	-
NK10253223	168.06	94.06	167.058	C8H9NO3	[M+H]+	2-Amino-3-methoxybenzoic acid	Phenolic acids	Phenolic acids	3177-80-8	3	79748.9	60280.3	79814.2	227752	263981	259190	38636.3	46893.8	44368.7	42097.3	63619.2	69077.1	102862	106325	93635.3	C05831	ko00380
Rfmb26201	621.22	417.16	622.226	C30H38O14	[M-H]-	Syringaresinol-4'-O-(6''-acetyl)glucoside	Lignans and Coumarins	Lignans	-	1	1.00673e+06	1.58575e+06	1.12603e+06	279571	209002	234238	9.48582e+06	9.46848e+06	1.00487e+07	622842	634148	643604	2.39791e+06	2.20099e+06	2.50433e+06	-	-
Lmhp010514	506.32	365.31	505.317	C25H48NO7P	[M+H]+	LysoPE 20:2(2n isomer)	Lipids	LPE	-	1	8311.75	7134.18	8743.54	2406.54	2924.45	4372.66	21752	21337.3	19891.9	112976	113837	116220	36577.3	32194.8	35316.8	-	-
MWSCX018	329.1	147.04	328.095	C18H16O6	[M+H]+	Isoamericanin A	Phenolic acids	Phenolic acids	-	1	880836	672894	688302	3.21758e+06	3.3644e+06	3.32118e+06	5.04232e+06	4.85579e+06	4.74812e+06	601997	649129	557067	2.61205e+06	2.8503e+06	2.97216e+06	-	-
Zblp001009	272.11	110.06	271.106	C12H17NO6	[M+H]+	3-pyridine-methanol-O-β-D-glucopyranosyl	Alkaloids	Pyridine alkaloids	-	3	110454	106873	88053.1	294503	496214	284021	137805	201488	136577	361302	584381	448728	374181	328388	351810	-	-
pmf0139	179.06	59.01	180.063	C6H12O6	[M-H]-	D-Galactose*	Others	Saccharides	59-23-4	1	1.49114e+06	1.42292e+06	1.56224e+06	2.64042e+06	2.51611e+06	2.8652e+06	883794	942957	955919	6.5749e+06	6.12291e+06	7.71491e+06	2.81306e+06	3.12912e+06	3.17868e+06	C00124	ko00052,ko01100
pme1598	463.12	301.07	464.132	C22H24O11	[M-H]-	Hesperetin-5-O-glucoside	Flavonoids	Flavanones	69651-80-5	3	265097	200681	187323	52238.3	78614	72351.5	28497.7	26348.5	22549	98318.8	83876.3	92698.7	59377.5	52842.5	53469.2	-	-
Lsmp121705	303.11	141.05	302.1	C13H18O8	[M+H]+	Tachioside	Phenolic acids	Phenolic acids	109194-60-7	2	83107.7	113609	94462.7	74404.7	73178.7	86733.4	127484	136761	125926	62411.3	64478.2	84370.9	108164	102213	116376	-	-
Hmpp003270	449.11	287.05	448.101	C21H20O11	[M+H]+	Luteolin-4'-O-glucoside*	Flavonoids	Flavones	6920-38-3	1	6.58172e+06	5.55089e+06	4.30621e+06	3.31065e+06	3.5603e+06	3.82324e+06	9	9	9	3.13054e+06	2.56545e+06	3.28684e+06	5.20597e+06	5.17252e+06	5.79988e+06	-	-
MWSmce221	193.05	91.05	192.042	C10H8O4	[M+H]+	5,7-Dihydroxy-4-methylcoumarin	Lignans and Coumarins	Coumarins	2107-76-8	3	145203	114781	118684	88129	85046	101167	198187	126734	239793	47208.3	44795.9	59096.7	113210	106400	121258	-	-
HJN110	455.36	455.36	456.36	C30H48O3	[M-H]-	3-Hydroxylup-20(29)-en-28-oic acid (Betulinic acid)*	Terpenoids	Triterpene	472-15-1	3	38306.2	13514.1	16719.3	293153	251479	279168	234563	207598	217653	36219	32312.1	32982.6	115514	118143	104251	C08619	-
Lcrp000382	345.17	137.06	344.162	C20H24O5	[M+H]+	tetrahydrofuroguaiacin B	Lignans and Coumarins	Lignans	131829-51-1	3	45111.1	27906.3	34926.7	75310.4	93547.7	92583.3	3.20727e+06	3.04761e+06	3.52342e+06	13399	17397	15346.9	750837	855795	815405	-	-
mws1350	181.05	151	182.058	C9H10O4	[M-H]-	Syringaldehyde; 4-Hydroxy-3,5-Dimethoxybenzaldehyde	Phenolic acids	Phenolic acids	134-96-3	3	102795	108957	66971.2	76406.1	99717.4	122500	329667	316299	312939	142877	147001	125818	169611	148795	158194	-	-
Hmmp003156	595.16	313.07	594.159	C27H30O15	[M+H]+	Isovitexin-7-O-glucoside(Saponarin)	Flavonoids	Flavones	20310-89-8	2	93831.5	69436.2	45437.1	2822.33	3206.38	9073.42	54121.5	38731.9	37784.4	538487	582048	388127	168146	179027	156918	C08064	-
Rfmb25702	561.2	357.13	562.205	C28H34O12	[M-H]-	Pinoresinol-4-O-(6''-acetyl)glucoside	Lignans and Coumarins	Lignans	-	2	163850	146252	154856	30859.1	41990.1	47405.7	26761.6	31884.9	15932.6	138191	143207	117227	79974.7	87491	77101.8	-	-
pme0193	147.08	84.04	146.069	C5H10N2O3	[M+H]+	L-Glutamine	Amino acids and derivatives	Amino acids and derivatives	56-85-9	2	1.88489e+07	1.81333e+07	1.94658e+07	4.22727e+07	4.04187e+07	4.27173e+07	6.53715e+06	5.68246e+06	4.37243e+06	2.35838e+07	2.40941e+07	2.36562e+07	2.83842e+07	3.23812e+07	3.02185e+07	C00064	ko00220,ko00230,ko00240,ko00250,ko00470,ko00630,ko00750,ko00910,ko00970,ko01100,ko01230,ko01232,ko01240,ko02010
mws0675	335.06	123.06	334.057	C11H15N2O8P	[M+H]+	β-Nicotinamide mononucleotide	Nucleotides and derivatives	Nucleotides and derivatives	1094-61-7	3	1.17829e+06	1.08571e+06	1.25174e+06	913755	1.27174e+06	1.08416e+06	334151	233860	322655	173584	179617	172093	668389	715012	626381	C00455	ko00760,ko01100
Wbtp003341	291.09	139.04	290.079	C15H14O6	[M+H]+	(3,5-dihydroxyphenyl)-(4-hydroxy-2,6-dimethoxyphenyl)methanone*	Others	Ketone compounds	-	1	936916	845288	732018	857793	920186	870284	863618	1.2629e+06	894473	433081	554660	455800	661898	635967	722845	-	-
mws1489	283.26	283.26	284.272	C18H36O2	[M-H]-	Stearic Acid	Lipids	Free fatty acids	57-11-4	2	4.56619e+06	8.04636e+06	8.12162e+06	7.26265e+06	8.35926e+06	7.93346e+06	4.41569e+06	7.88532e+06	7.88452e+06	7.18622e+06	7.20054e+06	7.3611e+06	5.21167e+06	5.5086e+06	5.94468e+06	C01530	ko00061,ko01040,ko01100
MWS0811	130.09	84.08	129.079	C6H11NO2	[M+H]+	L-Pipecolic Acid	Organic acids	Organic acids	3105-95-1	1	2.5454e+07	1.96072e+07	2.06972e+07	8.16816e+06	8.26777e+06	8.91307e+06	8.84806e+06	1.06386e+07	1.03144e+07	7.04712e+06	7.13254e+06	7.48133e+06	9.79899e+06	1.11853e+07	1.06833e+07	C00408	ko00310,ko00960,ko01100,ko01110
pmb2947	865.2	407.1	866.206	C45H38O18	[M-H]-	Catechin-catechin-catechin	Flavonoids	Flavanols	-	1	810157	571085	497959	733049	753754	934135	536568	722896	675754	539218	575824	599649	586847	638919	560856	-	-
Wchp010945	471.35	435.33	470.34	C30H46O4	[M+H]+	Virgatic acid	Others	Others	14356-51-5	1	7852.63	5574.63	5573.83	1.25233e+06	1.23605e+06	1.21613e+06	10481.2	21887	24049.7	11800	11978	11282.9	478110	475213	533929	-	-
Lman002731	341.09	135.04	342.095	C15H18O9	[M-H]-	Grevilloside F	Phenolic acids	Phenolic acids	1094004-50-8	1	475307	614864	512376	690589	655382	735063	458864	391610	345994	674854	720042	763851	592521	582767	522543	-	-
Zmyn000230	147.03	57.03	148.037	C5H8O5	[M-H]-	2-Dehydro-3-deoxy-L-arabinonate	Others	Saccharides	-	1	545295	621674	615960	774033	926372	936463	451260	472146	538206	1.2974e+06	1.42425e+06	1.49877e+06	699787	786806	789292	C00684	ko00053,ko01100
mws1359	255.1	197.06	256.11	C16H16O3	[M-H]-	Pterostilbene	Others	Stilbene	537-42-8	3	3166.95	2850.89	2752.19	4482.9	5175.26	4628.18	2523.36	3088.94	2932.31	3154.41	4240.69	3992.5	4322.77	3975.07	4547.09	C10287	ko00945,ko01110
Smcp000882	328.13	310.12	327.132	C15H21NO7	[M+H]+	N-benzoyl-2-aminoethyl-β-D-glucopyranoside	Alkaloids	Alkaloids	-	2	20815.7	25665.4	35936.8	49661.8	64065.5	56793.3	36601.9	36312.4	40257.6	137863	159692	145643	59372.2	58166.7	65828.7	-	-
Labp005025	535.14	287.09	534.137	C25H26O13	[M+H]+	Malonyl isoSakuranin	Flavonoids	Flavanones	-	3	4.11687e+06	3.90828e+06	5.14459e+06	3.64309e+06	4.01724e+06	4.12307e+06	4.10031e+06	4.24829e+06	3.93787e+06	1.61417e+07	1.68397e+07	1.56196e+07	5.86314e+06	5.6746e+06	6.44969e+06	-	-
pmb0883	482.32	341.31	481.317	C23H48NO7P	[M+H]+	LysoPE 18:0	Lipids	LPE	69747-55-3	3	94446.2	121388	108487	105079	90481.7	109648	160151	195505	147480	383748	368277	403753	179040	204682	189041	-	-
Zmjp003031	611.16	449.11	610.153	C27H30O16	[M+H]+	Orientin-2''-O-galactoside	Flavonoids	Flavones	-	3	102716	132445	95837.9	1.23906e+06	1.00388e+06	1.29357e+06	434044	389353	431914	413228	326904	220355	539179	578086	504904	-	-
Qmhp111703	811.45	437.34	810.44	C42H66O15	[M+H]+	3-O-Glucuronosyl-28-O-glucosyl siaresinolic acid	Terpenoids	Triterpene Saponin	-	3	297273	281570	314202	156830	134377	130814	265909	250983	291686	250219	224964	245380	253778	243381	277508	-	-
Lmwp011196	391.28	149.02	390.277	C24H38O4	[M+H]+	Bis(2-ethylhexyl)phthalate*	Phenolic acids	Phenolic acids	117-81-7	1	1.5335e+06	1.68435e+06	1.45305e+06	1.41224e+06	1.76315e+06	1.63652e+06	1.6186e+06	1.57265e+06	1.32905e+06	1.58428e+06	1.64631e+06	1.58112e+06	1.44218e+06	1.51993e+06	1.64909e+06	C03690	-
HX1251	327.15	137.06	326.152	C20H22O4	[M+H]+	Austrobailignan-5	Lignans and Coumarins	Lignans	-	3	5661.17	3784.79	10339.5	1334.84	3228.1	1495.44	1.27595e+06	1.18421e+06	1.27697e+06	14041.8	12700.4	20577.8	269182	304866	302357	-	-
pmn001646	865.2	577.14	866.206	C45H38O18	[M-H]-	Procyanidin C1	Tannins	Proanthocyanidins	37064-30-5	2	370403	208651	329652	398539	410625	391115	387919	344876	327140	288688	300637	293129	301760	316325	276112	C17624	-
MW0146129	418.17	317.08	417.165	C19H23N5O6	[M+H]+	Asp-His-Phe	Amino acids and derivatives	Amino acids and derivatives	-	3	21251.9	11198.9	23779	22618	29256.5	28339.5	9	9	9	155814	196348	154773	45204.9	50280.9	44401	-	-
Lmnp002413	595.17	449.11	594.159	C27H30O15	[M+H]+	Luteolin-6-C-glucoside-7-O-rhamnoside	Flavonoids	Flavones	-	3	121907	143298	137220	303723	323470	344752	142729	173953	187353	381538	414935	354818	264740	301181	272838	-	-
Lmyn006221	679.39	397.13	680.398	C33H60O14	[M-H]-	Gingerglycolipid C	Lipids	Glycerol ester	-	2	281919	241714	279201	889420	907173	1.02883e+06	3.20858e+06	2.93005e+06	3.12234e+06	961723	850349	798479	1.53877e+06	1.48803e+06	1.3454e+06	-	-
Hmqp006221	311.26	279.32	310.251	C19H34O3	[M+H]+	13-Hydroxy-9Z,11E-octadecadienoic acid	Lipids	Free fatty acids	18104-45-5	3	9	9	9	1696.92	1880.53	2524.46	53639.5	63601.4	48853.3	4951.12	7434.91	6256.23	9748.71	10790.1	11153.9	-	-
MWS20147	449.11	287.06	448.101	C21H20O11	[M+H]+	Luteolin-3'-O-glucoside	Flavonoids	Flavones	-	3	9.65656e+06	6.93226e+06	5.78394e+06	4.61217e+06	6.39871e+06	4.31428e+06	6.5485e+06	4.70418e+06	4.98663e+06	3.99583e+06	1.31471e+06	786935	3.46925e+06	3.22619e+06	3.70595e+06	-	-
Lhhp102923	327.16	137.06	326.152	C20H22O4	[M+H]+	(7'R,8'R)-7'8'-dihydro-7'-(5'-hydroxy-3'-methoxphenyl)-3-methoxy-8'-methyl-1-(E)-propenylbenzof-uran	Lignans and Coumarins	Lignans	-	1	53824.2	82641.4	65178.4	122067	158707	136860	45224.3	26257.9	23841.6	43252.9	47818.2	35937.3	52739.1	59545.6	53123.5	-	-
Yalp005912	807.34	775.32	806.336	C40H54O17	[M+H]+	Swietenialide D	Terpenoids	Triterpene	-	2	728.642	1867.76	1161.66	56942.3	49264	50359.5	9	9	9	30215.5	23494.2	15809.7	23776.8	22707.4	20715.6	-	-
Lmyn007883	287.22	287.22	288.23	C16H32O4	[M-H]-	9,16-Dihydroxypalmitic acid	Lipids	Free fatty acids	38076-49-2	2	156545	170385	170384	41325.9	43330.5	39538	145863	140593	148421	60013.9	64611.1	52539.9	92214.2	83411.4	95546.5	-	-
pme0170	217.13	158.08	216.122	C8H16N4O3	[M+H]+	N-Acetyl-L-Arginine	Amino acids and derivatives	Amino acids and derivatives	155-84-0	3	93575.8	130746	125897	80665.3	93905.7	93007.4	75368.2	79739.2	76774.5	89247.5	108698	111412	82507.7	74221.5	84923.5	-	-
pme3005	74.06	46.03	73.0528	C3H7NO	[M+H]+	N,N-Dimethylformamide	Alkaloids	Alkaloids	68-12-2	3	503848	477497	315336	261190	335797	315735	538149	528564	474778	439732	250541	341651	483775	467042	421999	C03134	-
Lmbn005443	293.21	235.17	294.219	C18H30O3	[M-H]-	13-KODE; (9Z,11E)-13-Oxooctadeca-9,11-dienoic acid*	Lipids	Free fatty acids	54739-30-9	1	19629.9	16474.7	16800.6	18877.7	18364.8	19746	41525	41967.9	50501	194095	225111	184697	65022.1	74799.4	70110.6	C14765	ko00591
Lmjp002906	479.118	317.065	478.111	C22H22O12	[M+H]+	Rhamnetin-3-O-Glucoside*	Flavonoids	Flavonols	27875-34-9	3	83262.6	214717	250462	2.8713e+06	2.03684e+06	1.77558e+06	1.63724e+06	1.7013e+06	2.00745e+06	151799	128626	128277	1.29423e+06	1.19886e+06	1.12607e+06	-	-
Lmrj002087	247.13	86.09	246.122	C10H18N2O5	[M+H]+	L-Isoleucyl-L-Aspartate	Amino acids and derivatives	Amino acids and derivatives	-	2	313623	286660	312537	638184	728007	608888	100699	71429.9	95507.2	104975	255725	243678	351429	307140	341927	-	-
MW0150324	320.11	130.06	319.102	C11H17N3O8	[M+H]+	Gly-Asp-Glu	Amino acids and derivatives	Amino acids and derivatives	-	3	725430	1.29366e+06	857095	1.07194e+06	1.21312e+06	1.06978e+06	394466	223833	163875	1.74426e+06	1.81265e+06	1.7786e+06	886437	924813	1.01478e+06	-	-
mws0582	322.11	130.05	321.099	C11H19N3O6S	[M+H]+	S-(Methyl)glutathione	Amino acids and derivatives	Amino acids and derivatives	2922-56-7	1	127587	154503	162024	97377.7	79633.1	131147	106417	142192	119101	176480	155853	167745	114091	131208	122040	C11347	-
MWSmce689	293.25	95.09	292.24	C19H32O2	[M+H]+	Methyl linolenate	Lipids	Free fatty acids	301-00-8	3	25719.1	14532.4	21411.6	75246.5	83714.5	85075.4	413343	431282	462494	259769	317338	260498	272610	289293	313322	-	-
MW0150897	413.18	145.05	412.171	C16H24N6O7	[M+H]+	His-Gln-Glu	Amino acids and derivatives	Amino acids and derivatives	-	3	3988.05	1047.58	1176.43	9	9	9	2505	3338.47	1098.89	262649	301852	292704	70118.9	62064	70419	-	-
Qmyp010506	231.07	153.02	230.058	C13H10O4	[M+H]+	2,4,6-Trihydroxybenzophenone	Others	Others	3555-86-0	3	196089	195642	173428	567097	593632	591055	164018	147678	142836	526429	502507	560996	371834	328579	331516	C06356	-
MW0148075	445.16	383.17	444.158	C20H24N6O4S1	[M+H]+	Cys-Trp-His	Amino acids and derivatives	Amino acids and derivatives	-	3	3377.82	8560.73	13153.9	15064.7	13381.5	9281.61	3731.98	654.788	529.476	37282.1	36922.8	27674.7	11609	13196.1	11824.9	-	-
MWSslk257	324.06	112.05	323.052	C9H14N3O8P	[M+H]+	Cytidine 5'-monophosphate(Cytidylic acid)	Nucleotides and derivatives	Nucleotides and derivatives	63-37-6	3	115350	87444.2	68083.2	91564.1	74054	74006.6	86525.1	99644.2	77671.5	33184.6	34851.2	56115.7	72024	80554.6	82362.3	C00055	ko00240,ko01100,ko01232
pme2598	167.03	123.05	168.042	C8H8O4	[M-H]-	3,4-Dihydroxybenzeneacetic acid*	Phenolic acids	Phenolic acids	102-32-9	3	136515	74247.8	71139.9	171792	168624	178542	269721	221032	235452	148819	145338	139771	176717	176107	155684	C01161	ko00350,ko01100
mws0256	118.09	72.08	117.079	C5H11NO2	[M+H]+	L-Valine	Amino acids and derivatives	Amino acids and derivatives	72-18-4	1	7.08643e+06	6.8543e+06	7.17421e+06	8.47227e+06	8.81826e+06	8.74477e+06	1.14045e+06	1.08494e+06	1.03694e+06	5.86222e+06	5.9644e+06	5.61434e+06	5.56472e+06	6.21944e+06	5.47048e+06	C00183	ko00280,ko00290,ko00311,ko00460,ko00770,ko00966,ko00970,ko01100,ko01110,ko01210,ko01230,ko01240,ko02010
MW0158251	435.18	187.06	434.18	C20H26N4O7	[M+H]+	Trp-Thr-Glu	Amino acids and derivatives	Amino acids and derivatives	-	3	37191.6	52070.4	48150.4	83328.2	68426	91564.8	103953	121029	102601	41403.6	49595.8	47128.2	45407.8	52340.3	49404.8	-	-
Zmgn000503	133.05	71.01	134.058	C5H10O4	[M-H]-	2,3-Dihydroxy-3-Methylbutanoic Acid	Organic acids	Organic acids	1756-18-9	1	2.47984e+06	2.53311e+06	2.80618e+06	6.29557e+06	6.97684e+06	6.43637e+06	3.87309e+06	4.31701e+06	4.14203e+06	8.22184e+06	7.90274e+06	8.05438e+06	5.72979e+06	6.59325e+06	6.0663e+06	C04039	-
pme1014	445.31	341.28	444.303	C31H40O2	[M+H]+	Menatetrenone (Vitamin K2)	Others	Vitamin	11032-49-8	3	162611	180605	162935	124271	165494	187487	154734	154671	158436	145796	144218	173831	161925	186275	170947	-	-
MWSslk066	169.05	65.04	168.042	C8H8O4	[M+H]+	3-Hydroxy-4-methoxybenzoic acid; Isovanillic Acid	Phenolic acids	Phenolic acids	645-08-9	3	329002	466664	478212	161205	229281	192259	271788	311853	333384	92080.5	83595.1	87750.5	208284	238860	232401	-	-
Lmmn002274	521.2	359.15	522.21	C26H34O11	[M-H]-	Isolariciresinol-9'-O-glucoside*	Lignans and Coumarins	Lignans	63358-12-3	3	156897	170869	135588	70034.4	59424.7	58736.1	194650	189314	199585	875131	872707	834320	251908	252209	284473	-	-
MW0155088	437.21	85.03	436.207	C19H28N6O6	[M+H]+	Phe-Arg-Asp	Amino acids and derivatives	Amino acids and derivatives	-	3	346203	415313	210199	220512	279498	149163	84265.8	120919	107525	429153	281517	288103	281281	309364	269610	-	-
mws2623	281.25	281.25	282.256	C18H34O2	[M-H]-	11-Octadecanoic acid(Vaccenic acid)*	Lipids	Free fatty acids	506-17-2	1	2.52863e+07	2.45203e+07	2.43522e+07	2.59659e+07	2.49566e+07	2.03475e+07	3.06473e+07	2.73851e+07	2.82445e+07	3.04887e+07	2.53994e+07	2.88888e+07	3.16217e+07	2.74737e+07	3.03618e+07	C21944	-
pme2596	184.06	148.04	183.053	C8H9NO4	[M+H]+	4-Pyridoxic acid	Others	Vitamin	82-82-6	1	4.81062e+06	5.39411e+06	5.07917e+06	4.46033e+06	4.60158e+06	4.09351e+06	351399	324454	306190	370980	303206	354673	2.61232e+06	2.82216e+06	2.44825e+06	C00847	ko00750,ko01100
MW0002271	215.07	169.06	214.063	C13H10O3	[M+H]+	2,4-Dihydroxybenzophenone	Others	Others	-	3	63097.6	102179	89023.2	61972	55456.1	48782.4	17617.8	39911	43352.8	66219.3	43899.4	31810	78766.1	82737.9	71748.6	C14215	-
pme0534	195.05	75.01	196.058	C6H12O7	[M-H]-	Gluconic acid	Others	Saccharides	526-95-4	1	1.57909e+06	1.55047e+06	1.36193e+06	1.08269e+06	1.20739e+06	1.09229e+06	3.31588e+06	3.69263e+06	3.95644e+06	1.08566e+06	1.0031e+06	1.14204e+06	1.25372e+06	1.43379e+06	1.40967e+06	C00257	ko00030,ko01100,ko01110,ko01200
pme0230	268.1	136.06	267.097	C10H13N5O4	[M+H]+	Adenosine	Nucleotides and derivatives	Nucleotides and derivatives	58-61-7	1	6.19082e+07	6.29614e+07	5.58448e+07	5.6323e+07	5.98634e+07	5.18394e+07	2.58482e+07	2.338e+07	2.27736e+07	16946594	2.1371e+07	2.41038e+07	4.88983e+07	4.32021e+07	4.91822e+07	C00212	ko00230,ko01100,ko01232,ko02010
pmn001553	315.11	153.06	316.116	C14H20O8	[M-H]-	Cimidahurinine*	Phenolic acids	Phenolic acids	142542-89-0	2	369986	386862	368713	307670	315277	331913	170176	172396	187539	138999	100584	93182.4	251769	256730	224184	-	-
Hmcp001858	565.15	287.05	564.148	C26H28O14	[M+H]+	Kaempferol-3-O-arabinoside-7-O-rhamnoside	Flavonoids	Flavonols	-	1	4.83787e+06	5.79485e+06	4.82282e+06	8.07738e+06	7.196e+06	7.73722e+06	791615	877549	853644	8.20018e+06	6.95002e+06	8.60265e+06	5.56703e+06	6.15026e+06	5.36244e+06	-	-
mws1491	279.23	59.01	280.24	C18H32O2	[M-H]-	Linoleic acid*	Lipids	Free fatty acids	60-33-3	1	45611.1	52887.8	49245.2	70172.4	51011.3	60575.4	66346.4	59762.8	57087.2	57612.2	66347.8	65264.5	56521.4	65276.7	61282.4	C01595	ko00591,ko01040,ko01100
Lmbn006152	279.233	59.0133	280.24	C18H32O2	[M-H]-	(9Z,11E)-Octadecadienoic acid*	Lipids	Free fatty acids	2540-56-9	1	45611.1	52887.8	49245.2	70172.4	51011.3	60575.4	66346.4	59762.8	57087.2	57612.2	66347.8	65264.5	56521.4	65276.7	61282.4	C04056	ko00591
mws0836	577.14	425.09	578.142	C30H26O12	[M-H]-	Procyanidin B1	Tannins	Proanthocyanidins	20315-25-7	1	2.1643e+06	1.61837e+06	1.34683e+06	1.12859e+06	1.17515e+06	1.03638e+06	355415	467054	332290	960864	1.00517e+06	1.3985e+06	1.29338e+06	1.15276e+06	1.13633e+06	-	-
Lkmp122408	457.21	133.1	456.2	C22H32O10	[M+H]+	Malonyl byzantionoside A*	Terpenoids	Sesquiterpenoids	-	3	32053.2	41894.1	31276.4	52967.2	54946.2	61505.8	21593.6	13500.4	23165.4	59354.5	85189.8	72885.2	40697.4	46755.1	45546.2	-	-
MWS3035	160.06	116.05	161.069	C6H11NO4	[M-H]-	N-Methyl-L-Glutamate	Amino acids and derivatives	Amino acids and derivatives	35989-16-3	3	21603.3	7044.46	15023.2	5968.73	10657.1	15037	11526.3	10012.3	4978.57	40508.5	19606.1	26870.7	23795.3	26816.5	27249.6	C01046	ko01100
Lmnp102580	565.16	433.11	564.148	C26H28O14	[M+H]+	Apigenin-6-C-(2''-xylosyl)glucoside*	Flavonoids	Flavones	-	2	1.29013e+06	1.20698e+06	1.31193e+06	2.06284e+06	1.89545e+06	1.92917e+06	224937	209688	208414	2.33208e+06	2.24892e+06	2.6461e+06	1.25968e+06	1.41982e+06	1.44271e+06	-	-
MW0149948	518.21	89.02	519.218	C20H33N5O11	[M-H]-	Glu-Asp-Lys-Glu	Amino acids and derivatives	Amino acids and derivatives	-	3	409055	446761	474699	9	9	9	9	1095.09	1950.95	6121.64	6615.61	7287.96	105208	99349.2	114660	-	-
Zbsp003145	291.09	123.04	290.079	C15H14O6	[M+H]+	Leucopelargonidin; 3,4,5,7,4'-Pentahydroxyflavan	Others	Others	520-17-2	1	460020	373428	415981	577825	454689	443527	485365	508006	437135	189525	302839	460521	351231	384924	406187	-	-
MW0144610	318.16	86.1	317.159	C13H23N3O6	[M+H]+	Ala-Ile-Asp	Amino acids and derivatives	Amino acids and derivatives	-	3	133821	136256	152172	259672	236859	279921	9590.15	19529	1442.01	18328.9	39590.7	46594.5	94925.8	106291	93118.4	-	-
Hmpp002612	611.16	287.05	610.153	C27H30O16	[M+H]+	Luteolin-7-O-gentiobioside	Flavonoids	Flavones	-	2	1.60781e+06	1.05056e+06	1.55588e+06	7.90808e+06	8.46994e+06	8.55994e+06	145649	126399	249442	1.01381e+06	836136	1.46364e+06	2.99665e+06	3.4479e+06	3.35274e+06	-	-
Lmrn003000	165.06	103.06	166.063	C9H10O3	[M-H]-	2-Hydroxy-3-phenylpropanoic acid	Phenolic acids	Phenolic acids	7326-19-4	3	718498	743145	805397	555320	623439	548573	143125	147440	124800	5.30382e+06	5.63954e+06	5.88814e+06	1.45176e+06	1.42731e+06	1.62811e+06	C05607	ko00360,ko00960,ko01100,ko01110
Qmxp101615	349.27	179.14	348.266	C22H36O3	[M+H]+	Ent-3β-Acetoxyisopimar-15-8β-ol	Terpenoids	Ditepenoids	-	3	51786.4	42827.7	45757.8	65947.8	64633.6	58692.5	109693	111794	105397	72759.6	74641.5	68374	64821.3	64781.5	73351.6	-	-
Zmlp003063	741.23	433.12	740.216	C33H40O19	[M+H]+	Luteolin-7-O-(2''-O-rhamnosyl)rutinoside*	Flavonoids	Flavones	-	1	6.64419e+06	7.863e+06	7.1952e+06	1.6589e+07	1.80539e+07	1.73249e+07	1.76351e+07	2.08428e+07	1.952e+07	1.68092e+07	2.35925e+07	2.04362e+07	1.62489e+07	1.84765e+07	1.85123e+07	-	-
Hmqn003054	329.23	311.22	330.241	C18H34O5	[M-H]-	9,10,11-Trihydroxy-12-octadecenoic acid	Lipids	Free fatty acids	61911-67-9	1	57571.2	42267.2	46631.3	45321.7	50546.1	48782	85256.7	88300.9	85204.4	115030	116950	112908	60749.9	66925.3	70260.4	-	-
Zmbn004194	189.08	129.06	190.084	C8H14O5	[M-H]-	(R)-2-hydroxy-2-isobutylsuccinic acid	Others	Others	-	3	664037	835746	737442	433388	428168	414944	210742	264299	162634	1.02349e+06	996344	1.48481e+06	485219	559391	542215	-	-
Lmbp003208	385.12	223.06	384.106	C17H20O10	[M+H]+	Fraxidin-8-O-glucoside	Lignans and Coumarins	Coumarins	-	3	162200	162677	213777	63780.9	47833.5	62853.3	25978.8	7525.43	21740.2	89836.4	98395.2	95045.6	78447.6	75250.4	86700.2	-	-
Qahp006824	659.37	335.26	658.356	C33H54O13	[M+H]+	Periseoside B	Steroids	Steroidal saponins	-	3	5760.56	3932.72	6979.16	9	9	9	19273.1	17603.3	23347.2	16683.9	16988.3	17970.9	19732.7	18270.4	21183.5	-	-
pmn001700	455.35	455.35	456.36	C30H48O3	[M-H]-	24,30-Dihydroxy-12(13)-ene-lupeol*	Terpenoids	Triterpene	-	3	25871.6	26953.8	34246.6	330346	308149	346276	5.50302e+06	4.35591e+06	5.83816e+06	267013	276469	241952	800305	749366	689891	-	-
mws0028	167.03	108.02	168.042	C8H8O4	[M-H]-	Vanillic acid	Phenolic acids	Phenolic acids	121-34-6	2	562323	712867	666576	310431	242704	318512	579418	602488	527028	117203	165492	137631	383743	444130	406629	C06672	-
Zmzn003953	309.2	227.2	310.214	C18H30O4	[M-H]-	13(s)-hydroperoxy-(9z,11e,15z)-octadecatrienoic acid	Lipids	Free fatty acids	67597-26-6	1	146072	144777	111418	130806	109956	151008	157751	103913	112041	83304.7	78570	85740	98711.4	85086.3	92777.5	C04785	ko00592,ko01100,ko01110
mws1014	209.04	149.02	208.037	C10H8O5	[M+H]+	Fraxetin (7,8-Dihydroxy-6-methoxycoumarin)	Lignans and Coumarins	Coumarins	574-84-5	2	1.03596e+06	1.21062e+06	948517	452480	409614	424227	874363	826771	580618	269430	218599	177360	519299	558446	481384	C09265	ko00999,ko01110
MW0145773	511.23	475.26	512.234	C20H32N8O8	[M-H]-	Asn-His-Lys-Asp	Amino acids and derivatives	Amino acids and derivatives	-	3	1.07425e+07	1.12383e+07	1.22167e+07	319070	391889	371524	7.57378e+06	8.15338e+06	7.18577e+06	3.5175e+06	4.49665e+06	4.12644e+06	4.60767e+06	5.33129e+06	4.8692e+06	-	-
pmn001468	461.13	137.02	462.137	C19H26O13	[M-H]-	Sibiricose A3	Phenolic acids	Phenolic acids	139726-39-9	3	273093	376203	383379	78373.4	75088.3	67029.2	136247	142700	181713	94257.9	98946.5	93307.1	161670	152719	139341	-	-
MW0158570	593.24	203.08	594.244	C29H34N6O8	[M-H]-	Tyr-Phe-His-Glu	Amino acids and derivatives	Amino acids and derivatives	-	3	761542	919183	971711	889038	923504	845747	657836	675221	695788	241001	386285	287077	748405	727599	648648	-	-
pme3017	104.07	58.07	103.063	C4H9NO2	[M+H]+	2-Aminoisobutyric acid*	Organic acids	Organic acids	62-57-7	2	4.10517e+06	4.33882e+06	4.20054e+06	3.032e+06	3.41703e+06	3.46472e+06	3.15034e+06	3.15663e+06	3.06333e+06	5.04564e+06	5.23399e+06	5.57111e+06	4.31136e+06	4.98805e+06	4.54215e+06	C03665	-
mws1659	269.05	225.06	270.053	C15H10O5	[M-H]-	Emodin	Quinones	Anthraquinone	518-82-1	3	5135.4	4067.91	4104.71	8651.67	8218.8	8773.76	14276.6	15692	13085.4	10026.8	8561.03	10098.7	6920.62	7985.78	7772.95	C10343	-
MWSmce001	181.05	107.05	180.042	C9H8O4	[M+H]+	5-Acetylsalicylic acid	Phenolic acids	Phenolic acids	13110-96-8	3	122108	118436	135683	97599.6	60400.4	120044	67758.2	10780.1	47986.1	101708	88171.7	97156.8	85204.3	80592	93318.8	-	-
HX1226	221.19	107.09	220.183	C15H24O	[M+H]+	4-Hydroxy-β-bulnesene	Others	Others	-	3	48485.7	52114.6	45011.5	9	9	9	36611.1	39992.4	31431.3	57847.5	44385	53488.6	35019.8	31497	36484.5	-	-
Lsjp211255	441.37	215.18	440.365	C30H48O2	[M+H]+	1-Hydroxylup-20(29)-en-3-one (Glochidonol)	Terpenoids	Triterpene	23963-54-4	2	92024.3	78500.6	78447.3	55865.2	50775.1	47905.2	35820.5	41563.1	36055	71764.1	78125.5	71880.9	55357.4	63101.2	55830.5	-	-
Yshs000049	471.35	407.33	470.34	C30H46O4	[M+H]+	6-Hydroxy-lupane-20(29)-en-3-one-28-oic acid	Terpenoids	Triterpene	-	3	35091.9	33690	36362.4	29442.6	32054.4	30010.6	34357.9	35330.3	32596.4	97581.6	100996	106973	47093.6	41117.4	46810.8	-	-
MWS2413	130.05	58.03	131.058	C5H9NO3	[M-H]-	N-acetyl-beta-alanine	Amino acids and derivatives	Amino acids and derivatives	3025-95-4	3	14988.5	9767.57	11478.9	41197.6	44579.6	38085.1	29959.9	29868.2	25683.7	10046.1	14240.8	11718.9	27974.7	25902.1	30108.2	C01073	ko00410
Zmyp000878	284.1	152.06	283.092	C10H13N5O5	[M+H]+	Crotonoside; 2-Hydroxyadenosine*	Nucleotides and derivatives	Nucleotides and derivatives	1818-71-9	1	3.27878e+06	2.5098e+06	2.9529e+06	1.78559e+06	1.70037e+06	1.72146e+06	1.48339e+06	1.24992e+06	1.28326e+06	1.91013e+06	1.50311e+06	1.66112e+06	1.70521e+06	1.57552e+06	1.46772e+06	C08432	-
MW0154273	459.13	117.02	460.138	C24H20N4O6	[M-H]-	Nap-His-OH	Amino acids and derivatives	Amino acids and derivatives	-	3	520631	1.3749e+06	1.37675e+06	1.71431e+06	1.64599e+06	3.36015e+06	1.08507e+06	1.01692e+06	777728	4.90836e+06	5.06376e+06	9.4172e+06	2.49846e+06	2.74966e+06	2.90394e+06	-	-
pmb0818	206.08	145.05	205.074	C11H11NO3	[M+H]+	Methoxyindoleacetic acid	Alkaloids	Plumerane	3471-31-6	3	1.84702e+06	2.09023e+06	2.04785e+06	5.1378e+06	4.67897e+06	5.34214e+06	1.30723e+06	1.34402e+06	1.28252e+06	4.18348e+06	4.03235e+06	4.49048e+06	3.25295e+06	2.93182e+06	2.81679e+06	C05660	ko00380
Lmqp002784	138.06	77.04	137.048	C7H7NO2	[M+H]+	Salicylamide	Alkaloids	Phenolamine	65-45-2	3	65516.1	113346	111810	58014.8	54435.8	37544.8	135953	121258	118109	112493	76760	130574	75857.2	85360.4	87709.6	-	-
MWS1830	167.07	121.03	166.063	C9H10O3	[M+H]+	Ethylsalicylate	Phenolic acids	Phenolic acids	118-61-6	3	99673.3	79599.5	58758.9	272142	333813	301777	47881.6	68979.7	63513.4	76636.6	48980.4	90317.5	107418	121552	106386	-	-
Lmbn001467	158.08	116.07	159.089	C7H13NO3	[M-H]-	5-Acetamidopentanoic Acid	Organic acids	Organic acids	1072-10-2	1	151879	119677	52512.4	722045	248999	745758	516587	512792	490446	215657	192674	196096	379753	427979	439018	C03087	ko00310,ko01100
Zmdp000292	189.14	70.07	188.127	C7H16N4O2	[M+H]+	Arginine methyl ester*	Amino acids and derivatives	Amino acids and derivatives	-	1	2.21406e+06	2.51554e+06	2.69628e+06	5.07702e+06	4.70335e+06	4.84753e+06	1.79979e+06	1.83516e+06	1.69006e+06	3.46599e+06	3.97599e+06	4.03033e+06	3.45586e+06	3.48538e+06	3.03395e+06	-	-
mws0043	403.14	373.1	402.132	C21H22O8	[M+H]+	Nobiletin (5,6,7,8,3',4'-Hexamethoxyflavone)	Flavonoids	Flavones	478-01-3	2	36112.6	19292.3	18138	96132.7	100827	90436	11155.9	13619.1	14019.6	113270	124373	151396	47172.9	54718.5	52916.5	C10112	-
Zbqn008291	473.36	473.36	474.371	C30H50O4	[M-H]-	3,13,15-Trihydroxyoleanane-12-one	Terpenoids	Triterpene	-	2	24587.9	29373.8	12954.9	514889	504324	532785	23967	18477	16635	72913.5	52766.1	77464	174335	172820	151589	-	-
mws0467	165.06	119.05	166.063	C9H10O3	[M-H]-	3-(4-Hydroxyphenyl)-propionic acid*	Phenolic acids	Phenolic acids	501-97-3	3	236052	240415	201083	113588	130605	112570	1.25419e+06	1.19529e+06	1.92123e+06	919205	670695	1.35977e+06	545850	478004	549209	C01744	-
Wbmn009160	487.34	487.34	488.35	C30H48O5	[M-H]-	Cannabifolin C	Terpenoids	Triterpene	-	3	27741.8	19789.1	18502.6	117098	124803	112910	129655	124559	121405	509560	534836	520386	252349	261652	291739	-	-
MW0157916	477.16	88.99	418.138	C20H22N2O8	[M+CH3COO]-	Thr-TyrMe-OH	Amino acids and derivatives	Amino acids and derivatives	-	3	1.55701e+06	1.79382e+06	1.60388e+06	1.07852e+06	1.37506e+06	1.14803e+06	2.52801e+06	1.97646e+06	2.34071e+06	833997	820749	721949	1.23516e+06	1.37686e+06	1.19058e+06	-	-
Lmdp003509	435.09	303.06	434.085	C20H18O11	[M+H]+	Quercetin-3-O-xyloside (Reynoutrin)*	Flavonoids	Flavonols	549-32-6	3	35608.7	40027.4	27059.7	30385.9	37761.2	38719.7	18830.2	23124.1	24990.4	35489.6	27107.2	37288.3	41490.4	44643.5	48369.6	-	-
MWSHY0100	435.09	303.06	434.085	C20H18O11	[M+H]+	Avicularin(Quercetin-3-O-α-L-arabinofuranoside)*	Flavonoids	Flavonols	572-30-5	3	35608.7	40027.4	27059.7	30385.9	37761.2	38719.7	18830.2	23124.1	24990.4	35489.6	27107.2	37288.3	41490.4	44643.5	48369.6	-	-
MWS04447	130.09	70.07	129.079	C6H11NO2	[M+H]+	Homoproline	Amino acids and derivatives	Amino acids and derivatives	56879-46-0	3	1.98642e+06	1.64716e+06	1.63703e+06	7.83641e+06	9.42411e+06	1.01808e+07	8.04699e+06	9.30317e+06	7.34255e+06	2.37346e+06	2.20376e+06	2.12591e+06	4.72233e+06	5.50433e+06	5.21635e+06	-	-
pmn001684	225.11	147.08	226.12	C12H18O4	[M-H]-	Tuberonic Acid	Organic acids	Organic acids	124649-26-9	1	714521	910805	864310	306986	344551	350735	568491	693651	597777	64241.2	59345.6	74803.3	401663	430617	468125	-	-
mws0791	593.19	285.08	594.195	C28H34O14	[M-H]-	Poncirin (Isosakuranetin-7-O-neohesperidoside)	Flavonoids	Flavanones	14941-08-3	3	29129.7	27845.8	26551	44124.4	36671.1	16475.2	77220	69481.3	53254.7	23983	24886.8	28094.8	31289.8	36370.4	35065.5	C09830	-
MWS2984	153.05	136.03	152.045	C4H4N6O	[M+H]+	8-Azaguanine	Nucleotides and derivatives	Nucleotides and derivatives	134-58-7	3	77029.7	87464.7	98209.3	253345	290753	301582	34944.1	44794.2	48651.5	22327.6	29179.6	22535	78935.1	90133.6	79208.2	-	-
Lskp211385	357.13	307.09	356.126	C20H20O6	[M+H]+	(-)-dihydrosesamin*	Lignans and Coumarins	Lignans	-	1	218778	186507	170443	1.65579e+06	1.63365e+06	1.87703e+06	875036	1.00449e+06	993319	226494	213512	241571	661253	709835	771363	-	-
Lskp211484	471.35	201.16	470.34	C30H46O4	[M+H]+	19-Hydroxy-3-oxo-24-norolean-12-en-28-oic acid	Terpenoids	Triterpene	-	2	103384	151242	206588	9	9	9	71499.1	69375.3	46718.5	161853	133428	145467	88030.6	95151.9	102792	-	-
Lmmp010562	391.28	149.02	390.277	C24H38O4	[M+H]+	Diisooctyl Phthalate*	Phenolic acids	Phenolic acids	27554-26-3	1	1.49223e+06	1.71542e+06	1.44442e+06	1.46201e+06	1.7427e+06	1.69374e+06	1.72483e+06	1.62394e+06	1.33661e+06	1.68851e+06	1.68941e+06	1.60809e+06	1.48164e+06	1.48686e+06	1.69271e+06	C14577	-
Sayp006468	357.13	307.1	356.126	C20H20O6	[M+H]+	Acutissimalignan B	Lignans and Coumarins	Lignans	-	1	268807	201506	181442	1.89861e+06	2.22925e+06	2.17581e+06	1.3122e+06	1.22638e+06	1.34405e+06	340695	305666	318696	899193	986022	1.05034e+06	-	-
Lhjp110329	473.36	191.18	472.355	C30H48O4	[M+H]+	6-Hydroxy-3-epi-oleanolic acid	Terpenoids	Triterpene	-	3	9	9	9	47105.5	51023.4	48754.9	2934.88	2835.23	3107.78	96787.3	90966.4	107022	37841.8	35079.4	40997.6	-	-
mws1174	313.07	253.05	314.079	C17H14O6	[M-H]-	3-O-Acetylpinobanksin	Flavonoids	Flavanonols	52117-69-8	3	11358.8	15195.7	12743.7	4227.29	5223.06	10693.7	6217.44	2668.9	5464.17	12864.3	10462.8	13496.8	7927.29	9223.59	8934.76	C16418	ko00941
pme2433	106.09	88.08	105.079	C4H11NO2	[M+H]+	Diethanolamine	Alkaloids	Alkaloids	111-42-2	3	130518	97610.3	80981.1	65988.2	81116	32601.9	218206	265698	266681	84177.6	61978.6	73927	68712.2	76101.1	65372	C06772	ko00564
Yalp007404	503.34	467.32	502.329	C30H46O6	[M+H]+	Holstinone C	Terpenoids	Triterpene	-	3	116830	118652	125732	62186.5	72191.1	104897	131630	128260	125889	249190	247611	291172	130275	133679	150528	-	-
mws1715	252.11	136.06	251.102	C10H13N5O3	[M+H]+	Cordycepin (3'-Deoxyadenosine)*	Nucleotides and derivatives	Nucleotides and derivatives	73-03-0	2	42193.7	48863.9	62214.4	85023.5	91471.8	78033.8	31429.4	12913.9	26155.8	12164.2	12527.5	19273.5	45565	40731.7	47585.4	C08431	-
Zmhn001420	165.02	121.03	166.027	C8H6O4	[M-H]-	5,7-Dihydroxy-1(3H)-isobenzofuranone*	Phenolic acids	Phenolic acids	27979-58-4	2	250557	336466	318228	314088	286920	513748	284807	351716	310784	288875	254466	275717	321409	362533	374513	-	-
pme3351	144.07	126.06	145.074	C6H11NO3	[M-H]-	Allysine(6-Oxo DL-Norleucine)	Amino acids and derivatives	Amino acids and derivatives	1962-83-0	3	22057.2	20176.5	24197	70722.1	58669.9	63621.7	95659.8	93620.5	103525	11092.8	17899.4	17701.2	59545.4	50932.2	54336.6	C04076	ko00300,ko00310,ko00960,ko01100,ko01110,ko01230
MW0115122	329.09	122.04	270.074	C12H14O7	[M+CH3COO]-	Phenol glucuronide	Others	Others	-	3	668256	639995	790206	1.17786e+06	1.6123e+06	1.73001e+06	334931	378889	315032	1.14513e+06	911723	1.48497e+06	1.01516e+06	1.12779e+06	968371	-	-
pme0137	187.07	125.07	188.08	C7H12N2O4	[M-H]-	N-Acetyl-L-Glutamine	Amino acids and derivatives	Amino acids and derivatives	2490-97-3	3	878635	691741	1.03616e+06	473854	503349	490820	614811	629201	685647	388005	365165	348373	539616	470632	543251	-	-
Lmyn012331	281.25	281.25	282.256	C18H34O2	[M-H]-	Petroselinic acid*	Lipids	Free fatty acids	593-39-5	1	2.63103e+07	2.7143e+07	2.31663e+07	2.42943e+07	2.62523e+07	1.98903e+07	2.84572e+07	2.76896e+07	3.01538e+07	3.01943e+07	1.32706e+07	2.9064e+07	3.20113e+07	2.76776e+07	3.1667e+07	C08363	-
mws0396	281.25	281.25	282.256	C18H34O2	[M-H]-	Elaidic Acid*	Lipids	Free fatty acids	112-79-8	1	2.63103e+07	2.7143e+07	2.31663e+07	2.42943e+07	2.62523e+07	1.98903e+07	2.84572e+07	2.76896e+07	3.01538e+07	3.01943e+07	1.32706e+07	2.9064e+07	3.20113e+07	2.76776e+07	3.1667e+07	C01712	-
Zmmp002333	146.12	83.09	145.11	C7H15NO2	[M+H]+	(S)-2-Aminoheptanoic acid	Nucleotides and derivatives	Nucleotides and derivatives	44902-02-5	1	197281	211119	241046	435414	460441	392169	16596.1	14351.2	14007.2	669970	502616	676371	269767	266114	306303	-	-
pmn001686	287.22	241.22	288.23	C16H32O4	[M-H]-	10,16-Dihydroxypalmitic acid	Lipids	Free fatty acids	3233-90-7	3	4915.8	4522.69	6975.55	9	9	9	3867.1	3044.1	4624.69	1239.69	2045.92	1281	3673.94	3404.35	3134.69	C08285	ko00073
Hmjn008136	469.33	469.33	470.34	C30H46O4	[M-H]-	2,3-Dihydroxyoleana-11,13(18)-dien-28-oic acid (Camaldulenic acid)	Terpenoids	Triterpene	71850-15-2	2	12396.5	10975.5	5896.36	46991.3	56391.3	44633	28675	35847.2	33379.4	2.60673e+06	2.71364e+06	2.39434e+06	521785	485295	568300	-	-
mws0609	344.04	150.04	345.047	C10H12N5O7P	[M-H]-	Guanosine 3',5'-cyclic monophosphate	Nucleotides and derivatives	Nucleotides and derivatives	7665-99-8	3	2787.03	9448.69	5456.38	96013.4	119454	172413	1786.17	10800.9	7549.03	2303.75	1059.18	1119.91	28993.3	33903.4	32431.4	C00942	ko00230,ko01100
mws2220	457.08	169.01	458.085	C22H18O11	[M-H]-	Gallocatechin 3-O-gallate*	Flavonoids	Flavanols	5127-64-0	3	108213	183017	53934.3	24017.9	49235.3	14714	93856.2	33185.4	2651.11	19522.2	1.62175e+06	12045.1	151122	172335	175331	-	-
Zbzp007301	293.21	55.05	292.204	C18H28O3	[M+H]+	2-Methoxy-6-undecyl-1,4-benzoquinone	Quinones	Quinones	-	3	14909.2	12727.8	12514.4	31405.2	32387.5	30617.7	24271.6	28459	22031.8	40477.5	45067.6	39977.6	26938.5	26671.9	30661.8	-	-
Zbzn008660	487.34	487.34	488.35	C30H48O5	[M-H]-	Cordianol B	Terpenoids	Triterpene	-	3	17241.8	13616.1	13384.9	166771	136900	117832	70274.8	73398.9	38285.1	1.70017e+06	1.81025e+06	1.91302e+06	535127	464729	471034	-	-
Lmbn000198	133.01	71.01	134.022	C4H6O5	[M-H]-	3-Dehydro-L-Threonic Acid*	Others	Saccharides	-	1	7.81106e+06	8.56204e+06	8.35538e+06	2.05796e+07	2.09182e+07	1.98196e+07	9.23688e+06	1.00953e+07	9.93891e+06	2.39438e+07	2.53902e+07	2.5824e+07	1.7246e+07	1.90037e+07	2.02396e+07	C03064	ko00053,ko01100
pme1173	137.05	110.03	136.038	C5H4N4O	[M+H]+	Allopurinol	Nucleotides and derivatives	Nucleotides and derivatives	315-30-0	3	20056.7	24369.6	22319.8	275725	290441	266718	21984.4	23241.8	25319.3	20588.9	8999.03	15368.5	82915.1	94062.1	96635	-	-
mws1292	565.16	409.09	564.148	C26H28O14	[M+H]+	Isoschaftoside	Flavonoids	Flavones	52012-29-0	2	2063.14	4944.96	9	9	9	9	270163	321436	319468	9	9	9	58016.4	55136.7	64389.5	-	-
mws1375	304.15	185.09	303.143	C12H21N3O6	[M+H]+	Nicotianamine	Alkaloids	Alkaloids	34441-14-0	3	290997	337555	359993	346852	350582	387122	154798	178745	169256	275524	260344	109663	299382	324907	276870	C05324	ko00270,ko00999,ko01100,ko01110
Zaxn006988	301.22	301.22	302.225	C20H30O2	[M-H]-	Isopimaric acid*	Terpenoids	Ditepenoids	5835-26-7	3	78598.1	96048.7	66727.3	65713	75372.6	67793.3	63477.2	72232.8	70696.4	60043.2	53073.8	58711.1	62209.6	55600.9	65126.3	-	-
MWSHY0017	273.08	153.02	272.068	C15H12O5	[M+H]+	Naringenin (5,7,4'-Trihydroxyflavanone)*	Flavonoids	Flavanones	480-41-1	1	985714	829854	1.06426e+06	451942	496003	469677	289793	242292	253719	172318	163363	170110	424975	434938	491910	C00509	ko00941,ko00943,ko01100,ko01110
Wbmp004211	417.15	167.07	416.147	C22H24O8	[M+H]+	Ovafolinin E	Lignans and Coumarins	Lignans	-	3	266184	303427	460983	70534.4	47996.2	101905	567497	632830	633223	43086.2	76203.2	60106.6	207354	196598	229805	-	-
MW0157865	520.29	492.29	519.29	C22H41N5O9	[M+H]+	Thr-Val-Leu-Thr-Ser	Amino acids and derivatives	Amino acids and derivatives	-	3	183524	204461	169892	9	9	9	265297	283686	276870	31538.5	31688.7	44433.2	113596	130004	131847	-	-
pme3443	207.07	192.04	208.074	C11H12O4	[M-H]-	Sinapinaldehyde	Phenolic acids	Phenolic acids	4206-58-0	3	400415	258114	269119	301754	306093	344660	1.24164e+06	1.80009e+06	1.25275e+06	635360	673437	595884	542327	631104	562833	C05610	ko00940,ko01100,ko01110
Lhbp111733	521.2	131.05	520.194	C26H32O11	[M+H]+	Matairesinol-4'-O-glucoside (Matairesinoside)	Lignans and Coumarins	Lignans	23202-85-9	3	585392	693497	558774	126938	142703	126700	9	9	9	269186	301832	278597	227319	266675	253257	-	-
Cmyp005063	425.18	147.04	424.173	C21H28O9	[M+H]+	Grandidentatin	Phenolic acids	Phenolic acids	15732-48-6	3	59915.4	63832.4	61558.3	21604.3	21631.7	17645.4	10102.8	14194.9	22462.1	17101.9	28759.4	26546.5	38582.5	44804.7	39789.2	C10463	-
Hmcn000192	209.07	59.01	210.074	C7H14O7	[M-H]-	Sedoheptulose	Others	Saccharides	3019-74-7	1	1.77713e+06	1.62295e+06	1.84827e+06	1.65212e+06	1.55691e+06	1.70438e+06	2.79283e+06	3.06305e+06	2.62809e+06	1.35302e+06	1.16521e+06	1.19826e+06	1.28776e+06	1.48975e+06	1.48103e+06	C02076	ko00710,ko01100
Cmmn012461	299.2	299.2	300.209	C20H28O2	[M-H]-	Dehydroabietic acid	Terpenoids	Ditepenoids	1740-19-8	2	180668	162847	195752	168298	179637	183764	374843	170642	141968	133184	117321	112756	390915	352907	414496	C12078	-
Hmcp009963	180.14	123.07	180.138	C11H18NO+	[M]+	Candicine	Alkaloids	Phenolamine	6656-13-9	3	38233.2	30842.7	34655	59466.4	64084.3	56694.3	57769.7	59142.3	58679	40990.8	46337.7	45587.4	44975.3	46888.3	40030	C10575	-
pmp000970	319.23	301.22	318.219	C20H30O3	[M+H]+	Hispanolone	Terpenoids	Ditepenoids	18676-07-8	3	25602.5	29970.7	25927.7	31124	25953.2	32255.6	17502.6	21056.9	25311.3	66691.4	68292.8	82510.5	35790.8	40958.4	35631	-	-
mws0193	190.12	84.08	189.111	C7H15N3O3	[M+H]+	L-Homocitrulline	Amino acids and derivatives	Amino acids and derivatives	1190-49-4	3	561935	714512	625613	450221	465600	460020	323115	315914	300396	600759	514367	537253	480192	542897	467930	C02427	-
pme0422	193.051	134.037	194.058	C10H10O4	[M-H]-	Isoferulic Acid*	Phenolic acids	Phenolic acids	25522-33-2	3	286633	238073	215125	65766.8	96009.3	93984.5	141278	134111	133585	116619	136207	133967	107143	125723	120017	C10470	-
MW0157707	364.19	187.14	363.183	C15H29N3O5S1	[M+H]+	Thr-Leu-Met	Amino acids and derivatives	Amino acids and derivatives	-	3	8192.7	8822.09	10015.9	191335	157199	221086	9	9	9	5730.84	9	5556.23	51792	44483.5	46076.1	-	-
pme1201	273.08	167.03	274.084	C15H14O5	[M-H]-	Phloretin	Flavonoids	Chalcones	60-82-2	3	3367.41	1517.03	3031.08	39918.3	43641.3	45013	3983.17	3144.74	2914.74	115724	130633	122325	44764.5	51029	44220.4	C00774	ko00941,ko01110
MWS1882	132.03	88.0403	133.037	C4H7NO4	[M-H]-	Iminodiacetic acid*	Organic acids	Organic acids	142-73-4	1	609586	568838	645262	1.03525e+06	1.09304e+06	971167	60609.4	52947.9	53724.2	612965	620677	698695	551612	603751	649171	C19911	-
Hmyn002232	329.11	165.05	330.11	C18H18O6	[M-H]-	Ficusal	Others	Aldehyde compounds	125638-35-9	1	3.73208e+06	3.1065e+06	2.57854e+06	7.73815e+06	8.23834e+06	8.47289e+06	1.40983e+07	1.11641e+07	1.14597e+07	1.85236e+06	1.88758e+06	3.02567e+06	7.27591e+06	6.20205e+06	6.58854e+06	-	-
Zmxp003107	611.16	287.06	610.153	C27H30O16	[M+H]+	Luteolin-7,3'-di-O-glucoside	Flavonoids	Flavones	52187-80-1	3	2.17045e+06	1.73272e+06	1.78679e+06	7.85123e+06	9.57558e+06	8.98923e+06	340564	267190	197154	1.09516e+06	1.01819e+06	1.23307e+06	3.64608e+06	3.49754e+06	4.08329e+06	-	-
Hmln000297	179.05	59.01	180.063	C6H12O6	[M-H]-	Inositol*	Others	Saccharides	87-89-8	1	1.13034e+06	1.26222e+06	1.46572e+06	4.20985e+06	2.26835e+06	2.65344e+06	959582	952185	857078	5.28677e+06	4.89074e+06	5.71697e+06	2.39755e+06	2.37108e+06	2.73651e+06	C00137	ko00052,ko00053,ko00562,ko01100,ko01110,ko01250,ko02010,ko04070
Lmfp003403	481.1	319.05	480.09	C21H20O13	[M+H]+	Quercetagetin-7-O-glucoside(Quercetagitrin)*	Flavonoids	Flavonols	548-75-4	2	44017.7	35907.9	48565.8	53343.4	83329.4	76481	12731.3	21915.4	2845.19	9891.54	23638.3	11877.2	32591.2	33153.5	28468.5	-	-
Lmnp202580	565.155	433.11	564.148	C26H28O14	[M+H]+	Apigenin-8-C-(2''-xylosyl)glucoside*	Flavonoids	Flavones	-	3	723565	812519	761010	1.40054e+06	1.58495e+06	1.72159e+06	140811	143935	195413	1.52103e+06	1.43936e+06	1.55306e+06	925837	883922	788177	-	-
pme1184	268.1	152.06	267.097	C10H13N5O4	[M+H]+	2'-Deoxyguanosine*	Nucleotides and derivatives	Nucleotides and derivatives	961-07-9	1	22295.4	26178.5	20767.9	1.44413e+06	1.60616e+06	1.33798e+06	66746.3	104580	74021.3	28048.3	21639.4	21598.9	352586	403187	410970	C00330	ko00230,ko01100,ko01232,ko02010
Lmhp008718	506.32	184.07	505.317	C25H48NO7P	[M+H]+	LysoPC 17:2	Lipids	LPC	-	1	67233.5	70057.1	68388.7	36411.8	38930.5	35557.1	749999	577474	748222	632665	645533	614314	561043	476285	521475	-	-
MWSmce039	124.04	80.05	123.032	C6H5NO2	[M+H]+	Isonicotinic acid	Others	Vitamin	55-22-1	2	894958	926210	922561	521035	535883	510634	1.29865e+06	1.35354e+06	1.04287e+06	721118	861012	732479	715623	825394	829253	C07446	-
mws0044	303.05	125.02	304.058	C15H12O7	[M-H]-	Taxifolin(Dihydroquercetin)	Flavonoids	Flavanonols	480-18-2	1	30314.6	36901.2	40640.2	239262	301055	287126	30561.8	32980.3	47713.1	64414.3	56006.1	101998	99369.2	86699.4	86327.2	C01617	ko00941,ko01100,ko01110
mws0943	151.05	71.01	152.059	C7H8N2O2	[M-H]-	1,4-Dihydro-1-Methyl-4-oxo-3-pyridinecarboxamide	Alkaloids	Pyridine alkaloids	769-49-3	3	44020.2	29534.7	22993.2	793688	641511	856164	1.4959e+06	1.81027e+06	1.58874e+06	208507	256649	254252	558891	645783	565925	C05843	ko00760,ko01100
MWStz070	182.08	91.05	181.074	C9H11NO3	[M+H]+	N-(2-Hydroxy-4-methoxyphenyl)acetamide	Alkaloids	Phenolamine	58469-06-0	1	1.84945e+07	2.07578e+07	1.70769e+07	3.4634e+07	3.3992e+07	3.28978e+07	8.42337e+06	7.23627e+06	8.77773e+06	2.73837e+07	2.89676e+07	2.92793e+07	2.27253e+07	2.61457e+07	2.27912e+07	-	-
mws5042	223.11	120.09	222.1	C11H14N2O3	[M+H]+	L-Glycyl-L-phenylalanine	Amino acids and derivatives	Amino acids and derivatives	721-66-4	3	303314	419628	434073	481393	543897	437670	94552.7	99851.6	106469	247190	247906	238090	300768	315783	268500	-	-
MA10039641	341.11	89.02	342.116	C12H22O11	[M-H]-	Lactobiose	Others	Saccharides	63-42-3	1	2.67822e+06	2.07473e+06	2.58141e+06	2.92891e+06	2.60177e+06	2.38959e+06	3.74881e+06	1.64021e+06	2.28896e+06	3.95131e+06	3.75205e+06	2.57686e+06	3.10319e+06	2.94274e+06	3.45034e+06	C00243	ko00052,ko01100,ko02010
mws0371	327.23	283.24	328.24	C22H32O2	[M-H]-	Cis-4,7,10,13,16,19-Docosahexaenoic Acid	Lipids	Free fatty acids	6217-54-5	3	47602.7	56123.4	40586.4	46259.9	47117.1	52333.2	45473.7	42170.6	50218	40616.2	46809.3	39328	21022.7	17868	20023.1	C06429	ko01040
Hmtn001302	299.078	137.024	300.084	C13H16O8	[M-H]-	Glucosyloxybenzoic acid	Phenolic acids	Phenolic acids	-	3	169232	95771.9	122067	275260	199548	150253	362517	301259	289440	420756	411061	445547	281647	255459	301257	-	-
Yajn003986	445.21	59.01	446.215	C21H34O10	[M-H]-	Dihydropenstemide	Terpenoids	Monoterpenoids	-	3	148256	165144	143391	205425	202614	191570	115899	101801	123068	295212	280470	286643	217876	207259	185086	-	-
Hmcp002207	479.118	317.06	478.111	C22H22O12	[M+H]+	Isorhamnetin-7-O-glucoside (Brassicin)*	Flavonoids	Flavonols	6743-96-0	3	582242	538346	572397	188769	152015	140301	471271	524199	865508	219802	167584	202878	297880	337113	349841	-	-
pmd0143	552.4	184.07	551.395	C28H58NO7P	[M+H]+	LysoPC 20:0	Lipids	LPC	108341-80-6	3	47942.2	48423.4	48680	38977.6	46959.7	43901.1	15828.9	14572.8	19236.3	61906.5	61968.7	70336.5	41088.4	36395.7	35226.4	-	-
Zmgp004718	327.16	137.06	326.152	C20H22O4	[M+H]+	1-(4-hydroxy-3-methoxyphenyl)-7-phenyl-3,5-diheptanone	Others	Ketone compounds	-	3	6792.69	7051.99	9094.28	3467.75	2066.94	2987.17	1.35877e+06	1.35757e+06	1.48229e+06	17304	21876.7	31613.4	339435	356283	398212	-	-
mws0059	609.15	301.04	610.153	C27H30O16	[M-H]-	Quercetin-3-O-rutinoside (Rutin)	Flavonoids	Flavonols	153-18-4	1	161915	121863	135341	67184.2	73537.6	83339.3	177642	147652	183016	32933.9	35567.4	28821.6	97464.5	89702.1	105926	C05625	ko00944,ko01100,ko01110
Qmyp101201	389.22	191.14	388.21	C19H32O8	[M+H]+	(6R,9S)-3-Oxo-α-ionol-β-D-glucopyranoside	Terpenoids	Sesquiterpenoids	-	2	105797	75640.4	98530.8	144316	117772	123076	215404	169629	196361	60345.7	91545.7	86513.6	104456	107977	122017	-	-
MW0157619	460.2	130.09	461.212	C18H31N5O9	[M-H]-	Thr-Gln-Val-Asp	Amino acids and derivatives	Amino acids and derivatives	-	3	27584.5	16259.5	23138	18507.9	12138.5	23777.6	11747.4	22749.7	3868.21	5476.94	2572.83	10406.8	8991.11	10056.2	8563.52	-	-
MWSmce607	120.07	56.05	119.058	C4H9NO3	[M+H]+	DL-Threonine	Amino acids and derivatives	Amino acids and derivatives	80-68-2	3	744262	720295	728923	597012	652210	709376	534554	594196	649496	439107	395906	340040	626315	736100	712620	-	-
Lmhp001670	231.17	72.08	230.163	C11H22N2O3	[M+H]+	L-Valyl-L-Leucine	Amino acids and derivatives	Amino acids and derivatives	3989-97-7	2	176691	275300	290409	921554	1.05381e+06	1.03735e+06	30106.1	41115.7	33384.5	80148.3	123276	70997.1	287821	332022	288547	-	-
Zmjp003291	595.17	433.12	594.159	C27H30O15	[M+H]+	Vitexin-2''-O-galactoside	Flavonoids	Flavones	-	1	3.15374e+06	3.66701e+06	4.01913e+06	9.68383e+06	9.68941e+06	1.45574e+07	6.68514e+06	6.90938e+06	4.69394e+06	1.438e+07	1.4934e+07	1.44706e+07	1.10693e+07	1.12376e+07	1.28458e+07	-	-
HJAP006	509.13	347.08	508.122	C23H24O13	[M+H]+	Syringetin-7-O-glucoside*	Flavonoids	Flavonols	-	3	353719	410437	386006	67242.4	88455.5	81182.2	17291.6	23898.3	22158.7	14337.6	24937.3	20321.8	128043	138623	117167	-	-
Lmmn000774	343.1	181.05	344.111	C15H20O9	[M-H]-	Dihydrocaffeoylglucose	Phenolic acids	Phenolic acids	-	3	88772.7	77152.2	98558.2	55257.9	60284.7	43899.3	81989.7	73825.9	82067.4	62358.9	79284.8	73599.8	90501.6	93439.5	105823	-	-
MW0145853	408.19	246.13	407.18	C18H25N5O6	[M+H]+	Asn-Phe-Gln	Amino acids and derivatives	Amino acids and derivatives	-	3	65982.2	41965.5	45936.1	93203.7	104481	103535	226692	356567	258313	2.37781e+06	2.06069e+06	2.09549e+06	790573	671406	763542	-	-
mws0036	609.18	301.09	610.19	C28H34O15	[M-H]-	Hesperetin-7-O-rutinoside (Hesperidin)	Flavonoids	Flavanones	520-26-3	3	82076.2	108902	113234	29536.6	33612	28446.1	36827.6	28325.1	40975	139907	127590	129789	74713.8	84121.5	88303.9	C09755	-
MW0145537	581.26	249.06	580.261	C24H36N8O9	[M+H]+	Arg-Tyr-Asn-Glu	Amino acids and derivatives	Amino acids and derivatives	-	3	424003	313763	313785	39219.3	48727.3	75426.8	18103.9	23535.4	20445	31585	25604.2	26585.3	92269.1	90821.1	78820.6	-	-
pmb2786	293.21	235.17	294.219	C18H30O3	[M-H]-	9-Hydroxy-10,12,15-octadecatrienoic acid*	Lipids	Free fatty acids	89886-42-0	1	19016.9	17744.8	18852.3	21655.9	20462.3	18593.8	45067.2	48747.2	47795.6	200443	218504	205460	62057	67459.8	73499.8	C16326	ko00592
Lmmn000806	131.03	87.05	132.042	C5H8O4	[M-H]-	Dimethylmalonic acid*	Organic acids	Organic acids	595-46-0	1	156437	186387	148037	317894	523583	525282	318061	243746	340462	355105	356623	376055	298954	307907	261673	-	-
mws0473	131.035	87.0452	132.042	C5H8O4	[M-H]-	2-Methylsuccinic acid*	Organic acids	Organic acids	498-21-5	1	156437	186387	148037	317894	523583	525282	318061	243746	340462	355105	356623	376055	298954	307907	261673	-	-
Lmmn002164	131.035	87.0452	132.042	C5H8O4	[M-H]-	Monomethyl succinate*	Organic acids	Organic acids	3878-55-5	1	156437	186387	148037	317894	523583	525282	318061	243746	340462	355105	356623	376055	298954	307907	261673	-	-
Wcjp002598	146.06	91.05	145.053	C9H7NO	[M+H]+	8-hydroxyquinoline	Alkaloids	Quinoline alkaloids	148-24-3	1	2.23956e+06	2.91235e+06	2.71824e+06	5.97128e+06	5.72732e+06	5.52232e+06	2.67918e+06	3.61871e+06	4.18831e+06	5.13808e+06	5.59903e+06	5.38213e+06	4.44982e+06	4.10047e+06	4.86015e+06	C19434	-
Wbtn006810	287.05	135.04	288.063	C15H12O6	[M-H]-	6,7-dihydroxy-1,3-dimethoxyxanthen-9-one*	Flavonoids	Other Flavonoids	-	1	43287.2	27239	27616.6	311159	283181	325350	54468.6	59043	62309.7	15790.6	15391.3	14190.2	110300	125022	130320	-	-
Lmwp102713	265.11	173.06	264.1	C14H16O5	[M+H]+	(S)-Peucedanol	Lignans and Coumarins	Coumarins	-	3	20785.5	39380.8	22264	12843.9	13508.7	12110.2	131651	148673	135987	20852.8	18665.7	17788.9	43739.3	51636.2	49704.5	-	-
MW0152208	478.25	337.17	477.243	C19H35N5O9	[M+H]+	Leu-Ala-Ser-Ser-Thr	Amino acids and derivatives	Amino acids and derivatives	-	3	873086	562981	1.09377e+06	76837.8	69908.6	78790.7	1.14419e+06	1.25085e+06	1.14082e+06	298516	255509	270567	697071	655745	774715	-	-
MWSmce675	271.08	108.02	272.09	C12H16O7	[M-H]-	Arbutin	Phenolic acids	Phenolic acids	497-76-7	3	5581.34	7892.42	18556.9	54244.3	55134.8	72467.4	7511	7979.24	4384.09	247871	152227	306611	75325.2	68403	81162.4	C06186	ko00010
Lssp210087	359.15	137.06	358.142	C20H22O6	[M+H]+	Matairesinol	Lignans and Coumarins	Lignans	580-72-3	2	133060	140658	158891	527910	604821	565772	273399	366735	231908	138034	136416	114515	231111	267802	269981	C10682	ko00999,ko01100,ko01110
Hmmp004965	463.124	301.07	462.116	C22H22O11	[M+H]+	Diosmetin-7-O-glucoside*	Flavonoids	Flavones	20126-59-4	3	61859.9	73198.5	52227.8	18098.8	11722.6	12848.4	229087	261677	230862	138340	172120	118476	122658	103427	115231	-	-
Lmzn006024	483.31	483.31	484.319	C30H44O5	[M-H]-	2-Aldehydo-A(1)-norlup-20(29)-en-27,28-dioic acid (Zizyberanal acid)	Terpenoids	Triterpene	1167421-91-1	3	11412.4	55727.2	39580.7	129628	98750.4	107297	94739.7	104421	122089	271806	246699	239334	91849.4	87634.8	103173	-	-
mws0064	287.06	135.05	288.063	C15H12O6	[M-H]-	Eriodictyol (5,7,3',4'-Tetrahydroxyflavanone)*	Flavonoids	Flavanones	552-58-9	1	51236.1	30610	33912.3	292122	359042	351781	65351.5	75932.8	62631.7	17317.5	20719.7	13911.5	138729	156776	133517	C05631	ko00941,ko01100,ko01110
pmb0618	627.19	465.1	626.185	C28H34O16	[M+H]+	Hesperetin-8-C-glucoside-3'-O-glucoside	Flavonoids	Flavonols	-	3	50065.7	48155.7	26828.2	40441	16900	53819.5	58970.4	82341.2	59567.3	70504	89209	96961.1	56771.3	60230.7	67066.8	-	-
mws0282	203.08	116.05	204.09	C11H12N2O2	[M-H]-	L-Tryptophan	Amino acids and derivatives	Amino acids and derivatives	73-22-3	1	1.54529e+07	1.76488e+07	1.71523e+07	3.43248e+07	3.84719e+07	3.82176e+07	1.25392e+07	1.1907e+07	1.07589e+07	3.04221e+07	3.48994e+07	3.51325e+07	2.34742e+07	2.67421e+07	2.28688e+07	C00078	ko00260,ko00380,ko00400,ko00901,ko00966,ko00970,ko00996,ko01100,ko01110,ko01210,ko01230,ko01240
MWS1837	158.12	95.09	157.11	C8H15NO2	[M+H]+	Tranexamic Acid	Organic acids	Organic acids	1197-18-8	3	59647.1	90051.5	55350.4	54715	81538.8	83485.2	39651	32821.9	41786.8	186745	169263	204472	91221.2	79089.3	92826.9	-	-
Lmyn002403	313.09	101.02	314.1	C14H18O8	[M-H]-	Mandelic acid-β-glucoside	Organic acids	Organic acids	-	1	423086	419389	413977	658121	666454	767797	391153	365014	223986	982738	821029	882084	639917	539046	587582	-	-
MW0153739	341.09	195.05	342.089	C14H18N2O6S	[M-H]-	Met-Abu-OH	Amino acids and derivatives	Amino acids and derivatives	-	3	129174	123792	145872	361159	359343	361570	217624	232520	217557	44876.5	62655.8	44489.8	158969	174204	146808	-	-
MW0149632	517.19	209.08	518.197	C19H30N6O11	[M-H]-	Gln-Asn-Glu-Glu	Amino acids and derivatives	Amino acids and derivatives	-	3	9028.07	10091.3	7668.53	3.10821e+06	3.0818e+06	3.10994e+06	124771	104762	101120	6.97172e+06	7.79058e+06	6.8067e+06	2.38297e+06	2.52576e+06	2.81809e+06	-	-
Zmsp003103	193.09	105.07	170.094	C9H14O3	[M+Na]+	Comolactones D	Others	Others	-	1	390252	344312	977405	1.11913e+06	1.09451e+06	920620	3.54098e+06	2.73521e+06	3.42747e+06	1.40985e+06	2.01215e+06	1.77394e+06	1.33244e+06	1.574e+06	1.52251e+06	-	-
MWS201445	215.14	116.07	214.132	C10H18N2O3	[M+H]+	Val-Pro	Amino acids and derivatives	Amino acids and derivatives	20488-27-1	3	111791	23712.3	132444	186488	188119	174260	132178	154714	118362	114309	108514	112010	136679	162150	146940	-	-
mws0230	120.066	74.0601	119.058	C4H9NO3	[M+H]+	L-Threonine*	Amino acids and derivatives	Amino acids and derivatives	72-19-5	3	2.08282e+06	1.75387e+06	1.75486e+06	1.40056e+06	1.54255e+06	1.59784e+06	1.50972e+06	1.59e+06	1.71066e+06	1.0823e+06	901857	799716	1.50958e+06	1.79583e+06	1.66312e+06	C00188	ko00260,ko00261,ko00290,ko00470,ko00860,ko00970,ko01100,ko01110,ko01230,ko02010
Lmhp009464	466.29	325.27	465.286	C22H44NO7P	[M+H]+	LysoPE 17:1(2n isomer)	Lipids	LPE	-	3	9514.79	11305.1	9875.67	5878.84	6905.1	5244.81	121650	91386.5	120589	67125.4	69382.4	55825.4	49861.2	49810.3	57702.9	-	-
Lmrn002746	131.07	85.07	132.079	C6H12O3	[M-H]-	2-Hydroxy-4-methylpentanoic acid	Organic acids	Organic acids	498-36-2	2	240151	200732	215083	335096	348658	362632	141144	131475	146156	114889	146007	155570	155717	185298	171633	-	-
MW0151019	371.21	133.1	370.196	C15H26N6O5	[M+H]+	His-Lys-Ser	Amino acids and derivatives	Amino acids and derivatives	-	3	35662.6	76344	53578.8	249332	333081	236372	22690.4	41473.3	38415.1	258741	381751	267764	203060	205019	236240	-	-
MW0132726	431.1	285.04	432.106	C21H20O10	[M-H]-	3,5-Dihydroxy-2-(4-hydroxyphenyl)-7-[(3,4,5-trihydroxy-6-methyltetrahydro-2H-pyran-2-yl)oxy]-4H-1-benzopyran-4-one	Flavonoids	Flavonols	-	3	281980	276674	290004	402126	345314	378841	64234.7	61147.3	57234.6	218139	213367	249469	237813	241639	205507	-	-
Wcsn011332	279.23	261.23	280.24	C18H32O2	[M-H]-	Ethyl (10Z,13Z)-hexadeca-10,13-dienoate	Others	Others	-	3	255171	327143	273154	414823	275102	414074	388222	359701	330936	344305	403201	390837	350060	406299	351215	-	-
MW0158359	406.12	121.03	383.151	C17H25N3O5S1	[M+Na]+	Tyr-Ala-Met	Amino acids and derivatives	Amino acids and derivatives	-	3	632427	1.1696e+06	861692	222324	262781	193050	316287	249612	253089	340617	416953	505258	340498	306494	365014	-	-
HJN076	563.18	255.07	564.184	C27H32O13	[M-H]-	Pinocembrin-7-O-neohesperidoside	Flavonoids	Flavanones	13241-31-1	1	39367.3	42152.3	64410.5	448086	444974	478362	9	9	9	77171.8	71310.3	72409.6	148225	150782	173151	C09828	-
zjmp120230	469.33	405.31	468.324	C30H44O4	[M+H]+	11,12-epoxy-13-hydroxy-3-Oxooleanane-28-oic acid gamma-lactone (Liquidambaric Lactone)	Terpenoids	Triterpene	185051-75-6	2	31011.9	24397.5	30796.4	40190.8	40366.5	41920.2	23357.9	29323.2	23571	272762	265663	269272	73085.7	86513.5	83605.3	-	-
mws1179	433.11	271.07	434.121	C21H22O10	[M-H]-	Naringenin-7-O-glucoside (Prunin)*	Flavonoids	Flavanones	529-55-5	1	3.40091e+06	3.40741e+06	3.37943e+06	2.83668e+06	2.59649e+06	2.64608e+06	1.339e+06	1.4762e+06	1.43797e+06	987850	788671	913146	1.60926e+06	1.8312e+06	1.90891e+06	C09099	ko00941
Wagp001741	429.19	267.14	428.18	C19H28N2O9	[M+H]+	N-(gamma-L-glutamyl)tyramine O-glucoside	Alkaloids	Phenolamine	-	1	129341	178431	180157	569432	554291	580110	14357.2	26850.8	10005	292782	312426	341691	264140	257720	223783	-	-
MW0146373	417.1	167.03	418.101	C19H18N2O9	[M-H]-	Asp-TyrMe-OH	Amino acids and derivatives	Amino acids and derivatives	-	3	670904	746164	866456	519854	488330	517502	1.91385e+06	2.06416e+06	1.89916e+06	1.26237e+06	842039	909284	1.07651e+06	1.0528e+06	912584	-	-
Lmtp002822	535.14	499.12	534.137	C25H26O13	[M+H]+	Apigenin-6-C-arabinoside-8-C-xyloside*	Flavonoids	Flavones	-	3	785.746	6046.18	7687.57	6967.37	8295.83	9622.25	156049	131219	142342	11070.8	18437.1	5687.35	33493.6	35458.3	29794.1	-	-
MW0001385	159.09	115.05	158.084	C10H10N2	[M+H]+	1,5-Naphthalenediamine	Others	Others	-	3	654745	672917	689545	1.80424e+06	1.60552e+06	1.81817e+06	468911	379372	457014	1.48978e+06	1.43008e+06	1.5057e+06	950120	1.08545e+06	924320	C19463	-
Wbmp003302	165.09	91.05	164.084	C10H12O2	[M+H]+	Frambinone	Others	Ketone compounds	-	2	362914	396200	509271	66645.3	52299.4	109423	74837.3	77280.9	38473.1	551505	654181	630650	253007	256087	295207	-	-
Lmsp003939	625.18	317.07	624.169	C28H32O16	[M+H]+	Isorhamnetin-3-O-galactoide-7-O-rhamnoside*	Flavonoids	Flavonols	-	3	101816	102734	104268	95222.7	119426	88839.7	165208	201627	178369	96233.1	104848	104533	109083	103372	122505	-	-
mws1074	177.02	121.03	178.027	C9H6O4	[M-H]-	Daphnetin	Lignans and Coumarins	Coumarins	486-35-1	1	21843.8	16817.8	11323.6	82184.1	85035.6	80161.5	152525	105285	142370	65648.4	48360.6	66576.7	69265.7	59820.5	59420.1	C03093	-
Lmhp112042	355.28	263.24	354.277	C21H38O4	[M+H]+	1-Linoleoylglycerol	Lipids	Glycerol ester	2277-28-3	1	112368	129046	121921	144896	171933	154480	1.01652e+06	1.1313e+06	936627	564205	596196	597342	455582	529475	537136	-	-
pma3649	132.07	86.06	131.058	C5H9NO3	[M+H]+	5-Aminolevulinic Acid	Alkaloids	Alkaloids	106-60-5	3	1.64136e+07	1.5945e+07	1.77104e+07	3.90446e+07	3.87943e+07	3.87604e+07	549674	551488	460143	1.12334e+07	3.23248e+07	3.4391e+07	2.28293e+07	2.06303e+07	2.46629e+07	C00430	ko00260,ko00860,ko01100,ko01110,ko01240,ko02010
Qazn002648	461.17	153.06	462.174	C20H30O12	[M-H]-	Forsythoside E	Phenolic acids	Phenolic acids	93675-88-8	3	1.66623e+06	1.7407e+06	2.34761e+06	512967	538719	508993	1.67233e+06	1.27826e+06	1.62381e+06	236199	232569	237575	1.0454e+06	879121	1.00727e+06	-	-
Hmbp001276	169.05	65.03	168.042	C8H8O4	[M+H]+	Gallacetophenone	Phenolic acids	Phenolic acids	528-21-2	2	130777	136570	126288	121401	106685	86342.4	254461	277124	235909	84255.2	93820.4	90543.2	121283	123306	142119	-	-
Lmqn000780	606.08	384.98	607.082	C17H27N3O17P2	[M-H]-	Uridine 5'-diphospho-N-acetylglucosamine	Nucleotides and derivatives	Nucleotides and derivatives	528-04-1	2	14746	9813.44	8761.98	158755	279942	151570	204969	263869	150199	74070.1	111203	81807	127329	143311	120688	C00043	ko00520,ko00524,ko01100,ko01250
pme1474	298.1	136.06	297.09	C11H15N5O3S	[M+H]+	5'-Deoxy-5'-(methylthio)adenosine	Nucleotides and derivatives	Nucleotides and derivatives	2457-80-9	1	1.55338e+06	1.26081e+06	1.46864e+06	3.74011e+06	3.30656e+06	3.67381e+06	349126	434106	419106	3.14644e+06	2.39425e+06	2.81554e+06	1.96443e+06	2.20916e+06	1.85949e+06	C00170	ko00270,ko00908,ko01100
pmn001421	337.09	191.06	338.1	C16H18O8	[M-H]-	3-O-p-Coumaroylquinic acid	Phenolic acids	Phenolic acids	87099-71-6	1	70189	33704.3	61993.5	170270	172878	167614	104138	98825	118715	299939	279249	331668	161604	155517	183829	-	-
Zmjp011592	455.35	437.34	454.345	C30H46O3	[M+H]+	Kanerodione	Terpenoids	Triterpene	-	3	23067.5	24667.3	28524.8	3.16436e+06	3.42804e+06	3.05277e+06	60494.5	56136.7	61046.4	69245.1	55500.6	40874.3	1.01883e+06	1.07779e+06	1.21107e+06	-	-
MWSmce116	252.1	136.06	251.102	C10H13N5O3	[M+H]+	5'-Deoxyadenosine*	Nucleotides and derivatives	Nucleotides and derivatives	4754-39-6	2	65793.8	60452.4	52706.6	122232	119914	95466.4	38656.7	30831.1	35492.9	28717.4	22107.3	20367.5	64932.3	61884.5	54438.6	C05198	-
pmf0096	88.99	70.98	89.9953	C2H2O4	[M-H]-	Oxalic acid	Organic acids	Organic acids	144-62-7	3	644199	912543	836145	305190	267183	335042	634104	693279	691849	247979	301126	299691	480402	470988	552938	C00209	ko00230,ko00630,ko01100
pme2237	181.072	101.024	182.079	C6H14O6	[M-H]-	Dulcitol*	Others	Saccharides	608-66-2	1	249959	218935	279169	8.2404e+06	8.06201e+06	9.08961e+06	4.25241e+06	3.82822e+06	2.54563e+06	3.67447e+06	4.10111e+06	3.3562e+06	3.63226e+06	4.21585e+06	4.29613e+06	C01697	ko00052,ko01100
mws0027	197.05	123.01	198.053	C9H10O5	[M-H]-	Syringic acid	Phenolic acids	Phenolic acids	530-57-4	2	156852	212605	185283	33820.1	45633	31368.3	172744	211822	156180	119045	115353	99598	113217	125243	104744	C10833	-
Wbtn004362	391.07	229.05	392.074	C18H16O10	[M-H]-	1,3,6,7-tetrahydroxy-2-(3,4,5-trihydroxyoxan-2-yl)xanthen-9-one	Flavonoids	Other Flavonoids	-	2	273094	256370	355229	1.21949e+06	1.13612e+06	1.14894e+06	73204.6	101772	78148.4	967606	1.00186e+06	983883	528215	630815	601427	-	-
Zmdp001857	311.12	165.05	310.116	C14H18N2O6	[M+H]+	γ-Glutamyltyrosine	Amino acids and derivatives	Amino acids and derivatives	7432-23-7	2	219199	256794	235242	88116.6	84755.4	98373.6	68493.4	109283	112630	131722	57362.5	81143.1	96899	116088	108543	-	-
mws2124	154.98	78.96	155.982	C2H5O6P	[M-H]-	2-Phosphoglycolate	Organic acids	Organic acids	13147-57-4	3	38296.2	27901	21073.8	23657.2	9525.22	26848.8	85359.1	86389	107244	43513.6	59828.3	50636.1	50227.1	41995.1	45381.2	-	-
Lmcp002302	312.13	180.09	311.123	C12H17N5O5	[M+H]+	N6-(2-Hydroxyethyl)adenosine*	Nucleotides and derivatives	Nucleotides and derivatives	4338-48-1	1	255122	269661	356558	227110	206745	236693	104904	128703	134307	96761.7	125284	115007	155641	156937	182064	-	-
Lmhp008440	438.26	297.24	437.254	C20H40NO7P	[M+H]+	LysoPE 15:1	Lipids	LPE	-	3	11457.6	13967.4	12651.9	2214.57	3297.34	1817.83	3119.39	2789.49	3870.73	19273.3	18851	23279	9070.54	10151	8504.85	-	-
pmf0297	297.32	183.21	298.324	C20H42O	[M-H]-	1-Eicosanol	Lipids	Free fatty acids	629-96-9	3	98510.3	102355	98095.9	24518.1	19605.7	25964.7	168820	171632	175764	169851	177835	151640	98915	110576	118613	-	-
Lmhp011388	353.27	261.22	352.261	C21H36O4	[M+H]+	2-α-Linolenoyl-glycerol	Lipids	Glycerol ester	55268-58-1	2	19831.3	22772.8	21415.1	45801.8	52431.1	47627.5	184216	206222	178311	99570.3	117431	127301	74353.6	88394.7	86019.7	-	-
Lmdn006811	455.35	455.35	456.36	C30H48O3	[M-H]-	3,24-Dihydroxyolean-12-en-22-one (Soyasapogenol E)*	Terpenoids	Triterpene	6750-59-0	3	12757.9	19042	14358.7	313297	257067	302515	265407	233727	275162	37999	42199	40605.3	117439	126548	105469	C17420	-
Lazp002140	757.22	449.11	756.211	C33H40O20	[M+H]+	Chrysoeriol glucosyl xylosyl glucoside	Flavonoids	Flavones	-	1	82581.1	77288.1	81452.6	1.73344e+06	1.52005e+06	1.29486e+06	539334	535648	579141	236186	239505	261187	472769	567363	526791	-	-
MWS201464	294.18	84.08	293.174	C15H23N3O3	[M+H]+	Lys-Phe	Amino acids and derivatives	Amino acids and derivatives	6235-35-4	2	62955.7	44960.1	37240.2	62436.4	62696.5	66337.5	37261.8	53365	51143	60158.2	56294.9	65926.7	51423.6	57411.7	48020.7	-	-
MW0150860	545.28	383.23	544.276	C25H36N8O6	[M+H]+	His-Asn-Phe-Lys	Amino acids and derivatives	Amino acids and derivatives	-	3	14901.8	17192.4	20402.4	28783.9	30113.9	26833.8	39078.4	61270.3	54967.1	9691.85	17764.9	15346	30925.2	26927.8	32143.9	-	-
Sazp003601	387.17	207.11	388.173	C18H28O9	[M-H]-	Tuberonic acid glucoside	Organic acids	Organic acids	120399-24-8	1	2.36374e+07	2.65877e+07	2.75677e+07	3.06789e+07	3.22892e+07	3.00829e+07	4.11873e+07	4.21946e+07	4.16787e+07	1.5512e+07	1.62852e+07	1.72002e+07	2.64175e+07	3.04611e+07	3.15048e+07	-	-
Zmyn000108	209.03	85.03	210.038	C6H10O8	[M-H]-	D-Saccharic acid	Others	Saccharides	87-73-0	2	2.0447e+06	2.08067e+06	2.06767e+06	1.85289e+06	1.56936e+06	1.69346e+06	3.5241e+06	3.49809e+06	4.07481e+06	1.75424e+06	1.47237e+06	1.50148e+06	1.64003e+06	1.71235e+06	1.94847e+06	C00818	ko00053,ko01100
pme3163	289.03	96.97	290.04	C7H15O10P	[M-H]-	D-Sedoheptuiose 7-phosphate	Others	Saccharides	2646-35-7	3	5.21186e+06	4.1201e+06	5.74731e+06	2.15056e+06	2.32317e+06	2.14475e+06	3.41593e+06	4.66313e+06	4.3127e+06	5.48819e+06	4.21496e+06	3.22052e+06	5.67248e+06	5.17484e+06	4.72089e+06	-	-
pme2117	426.02	158.93	427.029	C10H15N5O10P2	[M-H]-	Adenosine 5'-diphosphate	Nucleotides and derivatives	Nucleotides and derivatives	58-64-0	3	64974.1	79325.5	110677	70757.3	48128.7	58255.8	147300	263997	189404	114517	132472	128310	86312.9	90628.8	102823	C00008	ko00190,ko00195,ko00230,ko00908,ko01100,ko01110,ko01232,ko01240
Zmjp000966	268.11	136.06	267.097	C10H13N5O4	[M+H]+	Vidarabine	Nucleotides and derivatives	Nucleotides and derivatives	5536-17-4	3	5.72456e+07	6.15208e+07	5.64868e+07	5.99206e+07	5.90363e+07	5.29824e+07	2.05494e+07	2.48161e+07	2.29417e+07	2.24815e+07	2.45473e+07	2.5145e+07	5.02403e+07	4.19085e+07	4.78432e+07	-	-
MWSHC20163	255.24	255.24	256.24	C16H32O2	[M-H]-	Cetostearic acid	Lipids	Free fatty acids	-	1	2.96423e+07	1.74322e+07	1.28987e+07	1.38089e+07	1.46473e+07	1.81741e+07	2.35305e+07	2.73865e+07	2.95082e+07	1.29072e+07	1.2348e+07	1.26731e+07	2.66555e+07	2.22752e+07	2.56447e+07	-	-
pme3011	104.07	69.03	103.063	C4H9NO2	[M+H]+	γ-Aminobutyric acid	Organic acids	Organic acids	56-12-2	3	6.66283e+06	6.20538e+06	7.31586e+06	3.74758e+06	4.29285e+06	4.14603e+06	6.02577e+06	6.05446e+06	6.07339e+06	5.16882e+06	4.81328e+06	4.13636e+06	4.87135e+06	5.78472e+06	5.05009e+06	C00334	ko00250,ko00330,ko00410,ko00650,ko00760,ko01100
pmb0854	518.32	184.07	517.317	C26H48NO7P	[M+H]+	LysoPC 18:3	Lipids	LPC	-	1	3.09412e+06	3.66373e+06	3.35493e+06	1.61659e+06	1.56221e+06	1.46286e+06	6.91365e+06	8.03528e+06	6.61599e+06	1.1771e+07	1.31454e+07	1.26032e+07	6.84836e+06	6.31773e+06	7.59197e+06	-	-
Lmbn004685	311.22	223.17	312.23	C18H32O4	[M-H]-	5S,8R-DiHODE; (5S,8R,9Z,12Z)-5,8-Dihydroxyoctadeca-9,12-dienoate	Lipids	Free fatty acids	-	3	15673.1	11865	11593.1	31712.6	30990.1	32077.3	14694	15167.9	17342.7	143040	164430	142584	55374.7	52342.6	62582	C20186	ko00591
MW0151137	482.2	352.13	481.196	C24H27N5O6	[M+H]+	His-Tyr-Tyr	Amino acids and derivatives	Amino acids and derivatives	-	3	614048	637116	737580	348663	406003	281574	68517.8	53119.2	59230.9	191154	196720	249945	281537	305755	253807	-	-
Yacn003968	206.08	147.04	207.089	C11H13NO3	[M-H]-	Cantleyine	Alkaloids	Alkaloids	30333-81-4	1	641904	755486	655259	391626	517637	512592	185680	189875	199826	1.31255e+06	1.34417e+06	1.42852e+06	575505	595234	497706	C09933	-
Hmln003754	521.2	359.15	522.21	C26H34O11	[M-H]-	Icariside E5	Others	Ketone compounds	126176-79-2	3	94469.8	78349.4	137219	83598.5	110528	102629	34455.4	48535.9	53863.3	134917	151612	147265	112921	98434	118114	-	-
mws0344	165.04	75.01	166.048	C5H10O6	[M-H]-	D-Xylonic acid	Others	Saccharides	526-91-0	1	4.4634e+06	4.32874e+06	3.95757e+06	7.47093e+06	6.6032e+06	8.06958e+06	6.07611e+06	5.73067e+06	5.74744e+06	5.10361e+06	4.96817e+06	4.79977e+06	4.4455e+06	5.27911e+06	4.59989e+06	C00502	ko00040,ko01100
MWSmce257	218.11	88.04	219.111	C9H17NO5	[M-H]-	D-Pantothenic Acid	Others	Vitamin	79-83-4	1	2.33725e+06	2.22006e+06	2.52719e+06	3.02098e+06	3.52338e+06	3.10154e+06	2.90075e+06	2.28483e+06	2.28013e+06	3.28653e+06	3.3562e+06	3.25026e+06	2.6717e+06	3.14895e+06	3.16032e+06	C00864	ko00410,ko00770,ko01100,ko01110,ko01240
pmb0680	741.2	147.3	740.195	C36H36O17	[M+H]+	Vitexin-7-O-(6''-p-coumaroyl)glucoside*	Flavonoids	Flavones	-	2	950346	1.11283e+06	1.34291e+06	3.03472e+06	3.43477e+06	3.09382e+06	3.04136e+06	2.99524e+06	2.83739e+06	346731	386915	331207	2.77414e+06	2.95992e+06	3.32835e+06	-	-
MWS0434	287.2	269.21	288.209	C19H28O2	[M-H]-	Trans-dehydrorosinone	Others	Ketone compounds	53-43-0	3	8854.18	8804.31	8248.54	5919.22	6446.56	5887.33	7794.95	6591.74	7811.19	4071.72	3811.79	3029.87	5974.73	6190.05	5166.06	-	-
Wbsp006152	503.34	485.33	502.329	C30H46O6	[M+H]+	3α,20β,21β-trihydroxy-16-oxo-serrat-14-en-24-oic acid	Terpenoids	Triterpene	-	3	6820.72	8947.11	12932.8	668042	666676	734302	47779.6	15003.6	9267.37	210708	206143	72940.4	192222	166213	199171	-	-
mws1189	193.04	72.99	194.043	C6H10O7	[M-H]-	D-Galacturonic acid*	Others	Saccharides	685-73-4	3	318995	139286	328310	424653	356045	390041	281471	278968	290036	415512	442876	429938	303707	363847	351477	C00333	ko00040,ko00053,ko00520,ko01100,ko01240,ko01250,ko02010
Lmhp010757	506.32	365.31	505.317	C25H48NO7P	[M+H]+	LysoPE 20:2	Lipids	LPE	-	1	7238.22	7648.13	7721.81	2932.27	3045.64	3648.57	20488.9	25171.8	20984.3	115962	120837	124362	33284.4	37993.9	31842.8	-	-
Lmmp003109	305.1	139.04	304.095	C16H16O6	[M+H]+	3'-O-Methyl-epicatechin	Flavonoids	Flavanols	76549-34-3	2	289852	479678	428424	315531	331108	315057	152762	196652	150386	1.18018e+06	1.3654e+06	1.39828e+06	432403	488716	521544	-	-
pma3101	256.08	124.04	256.082	C11H14NO6+	[M]+	Nicotinate D-ribonucleoside	Others	Vitamin	17720-18-2	3	5.58729e+06	5.63581e+06	6.29254e+06	3.48528e+06	4.0236e+06	4.02018e+06	1.39545e+07	1.13396e+07	1.18437e+07	8.56253e+06	7.09844e+06	6.76066e+06	6.31965e+06	5.23903e+06	5.91848e+06	C05841	ko00760,ko01100
pmb1096	118.07	91.05	117.058	C8H7N	[M+H]+	Indole	Alkaloids	Plumerane	120-72-9	2	254469	249872	257507	530292	562905	538168	211339	212929	254116	462524	460694	592270	308932	371079	356211	C00463	ko00380,ko00400,ko00402,ko01100,ko01110
MW0105065	217.11	171.1	218.115	C10H18O5	[M-H]-	3-Hydroxydecanedioic acid	Organic acids	Organic acids	73141-46-5	3	311521	401117	364909	153972	160965	134293	146456	150972	180846	113841	149619	140740	155953	188214	170562	-	-
Lmzn006284	471.35	471.35	472.355	C30H48O4	[M-H]-	2-Hydroxyursolic acid*	Terpenoids	Triterpene	-	3	90000.5	19047.7	11532.5	46131.4	54997.6	88768.4	9	9	9	2.17375e+06	1.93416e+06	1.93684e+06	509991	489770	424430	-	-
pmn001690	327.14	165.09	328.152	C16H24O7	[M-H]-	3-Hydroxy-4-isopropylbenzylalcohol-3-O-glucoside	Phenolic acids	Phenolic acids	-	2	2.67814e+06	2.8127e+06	2.8389e+06	3.42332e+06	3.94631e+06	3.97474e+06	5.26459e+06	4.98598e+06	4.96827e+06	3.59199e+06	3.85782e+06	3.69506e+06	3.5352e+06	4.25702e+06	4.05938e+06	-	-
Hahn000897	491.14	167.03	492.148	C20H28O14	[M-H]-	picrorhizin	Others	Others	-	3	277471	260518	386512	465294	614126	540429	264881	259787	241430	107949	138859	144509	266703	295273	244596	-	-
Lmlp005236	451.12	289.08	450.116	C21H22O11	[M+H]+	Dihydrokaempferol-3-O-glucoside*	Flavonoids	Flavanonols	31049-08-8	3	1.09956e+06	1.47411e+06	1.43982e+06	4.26761e+06	4.90778e+06	4.41461e+06	5.14744e+06	4.02891e+06	4.9165e+06	507528	279949	298338	4.12299e+06	3.71346e+06	3.41701e+06	-	-
Hmqp000191	505.18	127.03	504.169	C18H32O16	[M+H]+	Planteose	Others	Saccharides	470-57-5	3	51014.3	19958	25034	15519.9	17741.4	22139.7	50493.4	63833.1	66731.3	24461.5	17733	6906.26	15987.4	14794.4	17836.2	C03848	-
Lcsn000193	597.22	327.12	598.226	C28H38O14	[M-H]-	isatioxyneolignoside E	Lignans and Coumarins	Lignans	-	3	339204	383597	452333	49068.5	66836.5	62096.9	660.296	3521.99	1729.85	133080	152546	171755	131860	155453	156779	-	-
pmb0782	86.1	69.07	85.0891	C5H11N	[M+H]+	Piperidine	Alkaloids	Piperidine alkaloids	110-89-4	3	1.90298e+06	2.02442e+06	1.94349e+06	5.78899e+06	5.71235e+06	6.49329e+06	251277	268116	280127	5.0612e+06	4.62473e+06	4.42989e+06	2.79255e+06	3.3644e+06	3.21037e+06	C01746	ko00960
Zmyn000110	258.04	78.96	259.046	C6H14NO8P	[M-H]-	D-Glucosamine 1-phosphate	Others	Saccharides	2152-75-2	3	10063.9	16821.7	20194.4	36841.1	51072.9	55073.3	47207	55642.8	16133.1	54561.4	47288.5	59904.6	30737.6	30323.6	35820.3	C06156	ko00520,ko01100,ko01250
pmp000439	453.34	435.33	452.329	C30H44O3	[M+H]+	3-Hydroxyurs-5(6),12,18(19)-trien-28-oic acid (Uncargenin B)	Terpenoids	Triterpene	-	1	9	9	9	4.70249e+06	5.01502e+06	4.75349e+06	9	9	9	137001	106977	103828	1.26478e+06	1.10887e+06	1.33896e+06	-	-
Lhhp120823	193.08	105.07	192.079	C11H12O3	[M+H]+	Eugenyl formate	Others	Others	-	1	658373	828189	781692	876681	770657	1.12815e+06	3.68501e+06	2.97114e+06	2.7987e+06	1.77392e+06	757642	2.09362e+06	1.52508e+06	1.30413e+06	1.56118e+06	-	-
Lahp002608	188.07	118.07	187.063	C11H9NO2	[M+H]+	3,5-Dihydro-2H-Furo[3,2-C]Quinolin-4-One*	Alkaloids	Quinoline alkaloids	-	1	3.5892e+06	2.7806e+06	3.08122e+06	9.80259e+06	1.00272e+07	9.48674e+06	2.47226e+06	2.33378e+06	2.31671e+06	8.47338e+06	9.15781e+06	8.01589e+06	5.26657e+06	5.26089e+06	6.18177e+06	-	-
pmb0686	537.12	289	536.117	C24H24O14	[M+H]+	Eriodictyol-7-O-(6''-malonyl)glucoside	Flavonoids	Flavanones	-	3	117790	175200	156980	146650	172887	155808	154737	114006	162643	588168	589647	625866	233617	282690	256626	-	-
MW0015494	355.24	305.08	354.241	C20H34O5	[M+H]+	15-keto-PGF1alpha	Lipids	Free fatty acids	-	3	9815.36	9847.87	11489.3	47217.2	47180.7	53928	47542.8	37635.5	25392	12235.1	18170.4	21857.3	23000.7	24153.3	27587.9	-	-
MW0157532	341.14	137.06	318.154	C12H22N4O6	[M+Na]+	Thr-Ala-Gln	Amino acids and derivatives	Amino acids and derivatives	-	3	402589	252221	348172	2.2948e+06	2.33537e+06	2.3784e+06	999263	1.12074e+06	918229	362010	319844	352620	893101	1.07829e+06	1.02844e+06	-	-
Xmyp005654	449.106	287.056	448.101	C21H20O11	[M+H]+	Kaempferol-4'-O-glucoside*	Flavonoids	Flavonols	-	1	6.93394e+06	4.99051e+06	5.09293e+06	3.09309e+06	2.65736e+06	2.12823e+06	3.20697e+06	3.85996e+06	1.29879e+06	2.74667e+06	3.29485e+06	3.18726e+06	2.65763e+06	3.12871e+06	2.66459e+06	-	-
Lmyp003951	227.09	181.09	226.084	C11H14O5	[M+H]+	3-Hydroxy-1-(4-hydroxy-3,5-dimethoxyphenyl)propan-1-one	Phenolic acids	Phenolic acids	-	3	100772	136498	107551	125589	108237	105892	229906	264296	182887	67307.7	81190.9	49250.7	151874	129735	155607	-	-
pme1841	103.12	86.1	102.116	C5H14N2	[M+H]+	Cadaverine	Alkaloids	Alkaloids	462-94-2	3	25186.7	19067.8	24588.5	429209	410900	478657	30499.4	21077.3	25705.8	71662.7	91083.8	90269.8	160579	179794	194786	C01672	ko00310,ko00470,ko00480,ko00960,ko01100,ko01110
Hahp000801	118.08	72.08	117.079	C5H11NO2	[M+H]+	alanine betaine	Alkaloids	Alkaloids	-	1	1.70203e+07	1.78854e+07	1.77804e+07	1.9541e+07	20491515	2.28402e+07	3.24393e+06	3.31321e+06	3.2541e+06	1.47334e+07	1.40343e+07	1.33921e+07	1.23718e+07	1.481e+07	1.45416e+07	-	-
MW0144704	258.14	129.1	257.138	C11H19N3O4	[M+H]+	Ala-Pro-Ala	Amino acids and derivatives	Amino acids and derivatives	-	3	830653	996224	949749	1.50528e+06	1.38601e+06	1.57204e+06	1.41639e+06	1.15076e+06	1.20701e+06	752335	739949	807520	1.16776e+06	1.01307e+06	976364	-	-
MWSslk133	257.18	195.18	258.183	C14H26O4	[M-H]-	1,14-Tetradecanedioic Acid	Lipids	Free fatty acids	821-38-5	3	9829.4	9839.78	6594.13	10072.4	11630.6	7034.71	7779.52	5666.1	8126.96	10598.3	7977.94	9078.71	7951.19	7444.97	6554.91	-	-
MWSmce585	104.07	59.01	103.063	C4H9NO2	[M+H]+	Methyl 3-aminopropanoate	Amino acids and derivatives	Amino acids and derivatives	4138-35-6	3	5.33821e+06	5.26856e+06	5.59253e+06	3.59394e+06	3.63405e+06	3.34231e+06	3.38654e+06	3.43535e+06	3.79762e+06	5.3412e+06	6.17175e+06	6.93211e+06	4.55189e+06	5.2226e+06	5.51338e+06	-	-
mws0889	135.03	75.01	136.037	C4H8O5	[M-H]-	D-Threonic Acid	Others	Saccharides	3909-12-4	3	191389	158668	120351	212038	246182	230102	430994	448164	346112	324515	334995	357897	254377	307291	294996	C21649	-
Lmyn003131	206.05	162.06	207.053	C10H9NO4	[M-H]-	Dioxindole-3-acetic acid	Alkaloids	Plumerane	-	3	9234.88	15343.3	8309.29	33144.7	35036.8	25849	7267.18	3226.03	6420.41	23762.8	25583.1	17463.2	21525.4	17824.9	20691.4	-	-
MW0152393	370.17	132.1	347.188	C15H29N3O4S1	[M+Na]+	Leu-Leu-Cys	Amino acids and derivatives	Amino acids and derivatives	-	3	474765	543449	617225	1.28933e+06	1.17896e+06	1.14944e+06	106501	104847	94420.3	861083	826507	318156	748713	629141	748390	-	-
MW0148190	457.19	397.17	398.173	C23H26O6	[M+CH3COO]-	3,8-Dihydroxy-1-pentanoyl-6-pentyl-11H-dibenzo(b,e)(1,4)dioxepin-11-one	Organic acids	Organic acids	6320-33-8	3	370008	461912	395586	18038.8	10283.5	13742.7	6.53129e+06	6.43648e+06	5.97071e+06	842303	788221	914514	1.83231e+06	1.97418e+06	1.62343e+06	-	-
MW0150842	631.35	217.12	630.335	C27H42N12O6	[M+H]+	His-Arg-Tyr-Arg	Amino acids and derivatives	Amino acids and derivatives	-	3	13046.6	29789.7	15185.7	3309.2	4310.36	10468.9	26206.7	17189.6	20787.4	51340.6	55116.6	60247.7	31843.1	32470.8	37899.7	-	-
Hajp003546	437.14	139.04	436.137	C21H24O10	[M+H]+	catechin-3-O-α-L-rhamnopyranoside	Flavonoids	Flavanols	103630-03-1	2	179204	185724	194998	51892.8	43952.9	49530.5	75848.5	78957.7	86996.2	105203	76207.3	144892	83543.3	96738.1	101176	-	-
Zmdp002216	261.14	86.1	260.137	C11H20N2O5	[M+H]+	L-γ-Glutamyl-L-leucine	Amino acids and derivatives	Amino acids and derivatives	2566-39-4	1	3.74337e+06	2.32226e+06	3.17324e+06	752579	416268	936041	1.3075e+06	2.13931e+06	666802	822867	1.07735e+06	856345	1.37707e+06	1.49592e+06	1.22894e+06	-	-
pmn001710	521.13	359.08	522.137	C24H26O13	[M-H]-	Rosmarinic acid-3'-O-glucoside	Phenolic acids	Phenolic acids	910028-78-3	3	82869.4	104250	74212	117614	113201	104864	32017.8	49710.3	52172.6	166747	204952	179528	112603	109554	130858	-	-
Hmhp001812	282.12	136.06	281.112	C11H15N5O4	[M+H]+	2'-O-Methyladenosine	Nucleotides and derivatives	Nucleotides and derivatives	2140-79-6	3	89422.3	94162.7	96148	214289	253276	172813	77248.9	95290.7	76272.4	144652	154057	156484	150590	146452	174975	-	-
mws0018	203.22	84.08	202.216	C10H26N4	[M+H]+	Spermine	Alkaloids	Alkaloids	71-44-3	3	3.01771e+06	2.78003e+06	2.42254e+06	2.98444e+06	3.29621e+06	2.17803e+06	1.81841e+06	2.51087e+06	3.19672e+06	2.67426e+06	2.85309e+06	3.45877e+06	2.83883e+06	2.35203e+06	2.75034e+06	C00750	ko00330,ko00410,ko00480,ko00770,ko01100,ko01240
Lmmn003663	329.09	167.04	330.095	C14H18O9	[M-H]-	5-Glucosyloxy-2-Hydroxybenzoic acid methyl ester*	Phenolic acids	Phenolic acids	-	2	209205	216939	237125	219716	180688	213552	298821	301840	275177	1.33806e+06	1.22615e+06	1.34781e+06	412545	373171	454288	-	-
Wbwp013975	481.29	355.22	480.288	C30H40O5	[M+H]+	lancilactone A	Terpenoids	Terpene	218915-15-2	3	9	9	9	8874.96	10219.8	9867.3	3628.16	2114	4500.76	8087.14	8334.81	8252.81	4745.28	3954.73	4677.25	-	-
MWS04491	114.05	68.05	113.048	C5H7NO2	[M+H]+	3,4-Dehydro-DL-proline	Amino acids and derivatives	Amino acids and derivatives	3395-35-5	3	53386.1	70115.5	53781.1	55547.9	83168.5	83872.1	70201.9	83875	70769.3	46775.8	29738.8	45284.9	55507.4	46189	54604.8	-	-
Wasn001627	295.1	89.02	296.111	C11H20O9	[M-H]-	Glucosyl 2,3-Dihydroxy-2-Methylbutanoic Acid	Organic acids	Organic acids	-	1	2.64023e+06	2.23403e+06	1.90102e+06	1.69569e+06	1.04871e+06	1.1369e+06	658679	688752	456074	1.65403e+06	2.33205e+06	2.51283e+06	2.28891e+06	2.41144e+06	1.98363e+06	-	-
Lagp006745	795.45	439.36	794.445	C42H66O14	[M+H]+	3-O-[β-D-Glucopyranosyl-(1→3)-O-β-D-glucuronopyranosyl]-15-a-hydroxyolean-12-en-16-one	Terpenoids	Triterpene Saponin	-	2	171740	176976	195587	259482	263091	253830	127546	91062.4	96581.3	341428	373462	368834	176134	200768	214713	-	-
Zmpp001726	184.1	124.07	183.089	C9H13NO3	[M+H]+	Epinephrine	Alkaloids	Alkaloids	51-43-4	3	81097.2	70077.8	66976.8	71456.2	55094.6	72830.6	68233.7	52720.6	66561.4	63605.6	83367.2	56581.2	59338.8	67350.8	55551.2	C00788	ko00350,ko01100
Lmyp004081	579.17	313.07	578.164	C27H30O14	[M+H]+	Isovitexin-2''-O-rhamnoside	Flavonoids	Flavones	-	3	37767.9	37754.2	44741	20862.4	6186.49	11199.8	14318.2	27043.8	18018.8	433920	463200	408478	93494.5	113823	107605	-	-
mws0133	123.06	80.05	122.048	C6H6N2O	[M+H]+	Nicotinamide	Others	Vitamin	98-92-0	3	195280	185372	176235	216719	207823	209776	110063	92993.2	133318	176328	216997	188860	167047	165010	196259	C00153	ko00760,ko01100,ko01240
MWSmce190	148.09	74.02	147.089	C6H13NO3	[M+H]+	4-Hydroxy-L-Isoleucine	Amino acids and derivatives	Amino acids and derivatives	781658-23-9	3	190023	168596	214452	107142	94573.7	111622	154320	191903	220637	96331	105833	123923	133077	125740	152091	-	-
pmb0764	144.05	113.03	143.041	C6H9NOS	[M+H]+	4-Methyl-5-thiazoleethanol	Others	Others	137-00-8	3	97127.2	75037.7	93604.5	117023	155571	149587	99165.4	99866.7	123914	102163	94259.2	76687.7	76064.6	90112.9	91502.9	C04294	ko00730,ko01100,ko01240
pme1730	117.02	73.03	118.027	C4H6O4	[M-H]-	D-Erythronolactone	Organic acids	Organic acids	15667-21-7	3	124073	117524	87648.7	99868.2	133829	153435	118833	166836	210884	145679	158510	200553	158165	144517	176183	-	-
Zmcp102205	221.19	119.09	220.183	C15H24O	[M+H]+	Spathulenol	Terpenoids	Sesquiterpenoids	6750-60-3	3	469316	490263	444791	415140	192744	417938	563248	629143	503083	372878	476066	446868	569761	466445	525941	-	-
mws2118	435.13	167.04	436.137	C21H24O10	[M-H]-	Phloretin-2'-O-glucoside (Phlorizin)	Flavonoids	Chalcones	60-81-1	2	25775	27469.9	32043	44376.8	70592.2	71447.6	73160.7	77150.3	92107.6	577822	486511	591601	149967	139164	169207	C01604	ko00941,ko01110
pmb2657	289.12	131.08	290.123	C10H18N4O6	[M-H]-	Argininosuccinic acid	Organic acids	Organic acids	2387-71-5	3	69266.4	48200.3	46657.4	49753.8	41687.1	50976.9	9	9	9	29487.9	27754.7	28656.2	39033.4	47687.9	44061.1	C03406	ko00220,ko00250,ko01100,ko01110,ko01230
mws0154	173.05	93.03	174.053	C7H10O5	[M-H]-	Shikimic acid	Organic acids	Organic acids	138-59-0	3	76987.9	74826.9	83774.3	224038	205028	235233	57056.3	53371.3	45744.6	133989	137419	147095	114026	136469	116886	C00493	ko00400,ko00996,ko00999,ko01100,ko01110,ko01230,ko01240
MW0158726	426.2	102.09	425.195	C23H27N3O5	[M+H]+	Tyr-Pro-Phe	Amino acids and derivatives	Amino acids and derivatives	72122-59-9	3	36019.7	29337.4	45524	1.30993e+06	1.94305e+06	1.58275e+06	101297	52757.2	40131.6	62887.3	105598	100442	349718	390639	427702	-	-
pmb2654	460.15	117.9	461.153	C19H27NO12	[M-H]-	Anthranilate-1-O-Sophoroside	Phenolic acids	Phenolic acids	-	3	1.18481e+07	1.57337e+07	1.52891e+07	2.36514e+07	1.9899e+07	1.8789e+07	3.7854e+06	3.41503e+06	2.82593e+06	1.59349e+07	1.19604e+07	1.13798e+07	1.45323e+07	1.53331e+07	1.7592e+07	-	-
Wbtn004165	455.21	395.19	456.215	C26H32O7	[M-H]-	1,6-dihydroxy-3,7-dimethoxy-8-(3-methoxy-3-methylbutyl)-2-(3-methylbut-2-en-1-yl)xanthen-9-one	Flavonoids	Other Flavonoids	-	1	2.0726e+06	2.05957e+06	1.97462e+06	365658	303949	348872	8.4689e+06	7.34612e+06	9.00375e+06	8.54011e+06	9.88621e+06	9.65039e+06	4.20311e+06	4.79469e+06	5.13833e+06	-	-
MW0146113	516.2	443.18	515.198	C19H29N7O10	[M+H]+	Asp-Gly-His-Ser-Thr	Amino acids and derivatives	Amino acids and derivatives	-	3	876360	805373	630951	5.73288e+06	6.47506e+06	6.64272e+06	679339	753839	809647	4.4782e+06	5.14599e+06	4.42853e+06	2.8546e+06	2.77063e+06	3.32673e+06	-	-
Lmqn004838	315.01	299.99	316.022	C15H8O8	[M-H]-	3-O-Methylellagic acid	Tannins	Tannin	-	2	11006.6	11288.5	10518	268453	397893	305864	21600.1	15723.7	5896.14	6495.43	8978.26	10041.1	81655.7	87525.6	71581.1	-	-
MWS0559	161.05	71.01	162.053	C6H10O5	[M-H]-	1,6-anhydro-β-D-glucose	Others	Saccharides	498-07-7	2	30815.9	30858.4	39985.1	101299	101769	120036	45823.8	25067.6	21102.3	260711	317009	209867	110050	90274.7	104961	-	-
MWS04559g	182.08	136.08	181.074	C9H11NO3	[M+H]+	3-Hydroxy-L-phenylalanine	Amino acids and derivatives	Amino acids and derivatives	587-33-7	1	834666	866907	950706	2.43512e+06	2.40378e+06	2.54085e+06	368255	362931	364614	1.36056e+06	1.35518e+06	1.42303e+06	1.08485e+06	1.32687e+06	1.24562e+06	-	-
Lmgn001670	137.03	108.02	138.032	C7H6O3	[M-H]-	Salicylic acid	Phenolic acids	Phenolic acids	69-72-7	1	230906	215354	203023	1.33475e+06	1.33534e+06	1.46135e+06	971475	1.3536e+06	1.48066e+06	329475	329129	353213	741999	818698	668325	C00805	ko00996,ko01100,ko01110,ko04075
pmn001695	371.098	249.063	372.106	C16H20O10	[M-H]-	Trihydroxycinnamoylquinic acid	Phenolic acids	Phenolic acids	-	3	41133.2	29267.7	34882.9	2.2157e+06	2.09526e+06	2.02697e+06	19223.6	43587.3	22936.3	525171	506193	503147	681397	725413	828568	-	-
pme2617	166.05	102.06	165.046	C5H11NO3S	[M+H]+	L-Methionine Sulfoxide	Amino acids and derivatives	Amino acids and derivatives	3226-65-1	2	1.89396e+06	1.90237e+06	1.8788e+06	2.22556e+06	2.15196e+06	2.16578e+06	1.74025e+06	1.95408e+06	1.81087e+06	2.18556e+06	2.08419e+06	2.25524e+06	1.87414e+06	2.21241e+06	2.27312e+06	C02989	ko00270,ko01100
MW0107572	229.16	142.09	228.147	C11H20N2O3	[M+H]+	1-(2-Amino-3-methylpentanoyl)pyrrolidine-2-carboxylic acid	Organic acids	Organic acids	-	3	8.65222e+06	8.46939e+06	8.83341e+06	1.53873e+07	1.49917e+07	1.43111e+07	1.56056e+07	1.5646e+07	1.49103e+07	1.8133e+07	1.67549e+07	1.71453e+07	1.31769e+07	1.33047e+07	1.57088e+07	-	-
MW0108646	158.08	85.03	157.074	C7H11NO3	[M+H]+	N-Acetylproline	Amino acids and derivatives	Amino acids and derivatives	68-95-1	3	196368	163669	204265	206720	201257	204624	9344.25	8091.64	5989.45	2.81427e+06	3.21954e+06	3.32504e+06	905590	1.03633e+06	852686	-	-
Hahn000968	659.19	167.04	660.205	C32H36O15	[M-H]-	picroroside B	Others	Others	-	3	59441.3	89634.6	86333.2	325826	575925	512298	150102	161332	156032	63171.4	67935.8	164118	124046	149806	147503	-	-
Zmcp102206	381.2	299.2	382.214	C24H30O4	[M-H]-	(Z)-3,8-Dihydro 6,6·;7,3'a-diligustilide	Others	Others	-	1	8483.62	6404.95	8646.11	4217.78	6773.17	8832.39	6718.08	7812.42	7093.94	6839.84	6565.74	6793.04	5383.65	6157.34	5063.84	-	-
Lchp000218	209.08	121.06	208.074	C11H12O4	[M+H]+	(R)-3-ethyl-7-hydroxy-6-methoxyphthalide	Others	Others	-	2	1.65213e+06	1.68184e+06	1.80096e+06	2.20007e+06	1.86064e+06	1.8533e+06	3.08297e+06	2.85086e+06	3.09243e+06	960325	811819	947439	1.7262e+06	2.09386e+06	2.03967e+06	-	-
MW0158232	389.18	167.11	388.175	C19H24N4O5	[M+H]+	Trp-Pro-Ser	Amino acids and derivatives	Amino acids and derivatives	-	3	317622	352809	401242	290972	266626	304734	943494	848482	640701	224219	223269	257340	349271	343046	410899	-	-
pmb2228	538.39	184.07	537.379	C27H56NO7P	[M+H]+	LysoPC 19:0	Lipids	LPC	108273-88-7	3	19709.2	22018.6	20548.5	23755.8	24818.8	28687.9	30368.9	31005.8	31652.9	27774.6	28822	19252.9	31132.8	35288.3	38213.3	-	-
Ymjm000135	507.18	161.02	508.195	C25H32O11	[M-H]-	8R-Dihydrodehydrodiconferyl alcohol 4-O-β-D-glucopyranoside	Lignans and Coumarins	Lignans	-	3	51092.7	122760	106224	101861	105250	87406.2	112645	110132	105145	458429	465232	498315	152840	151014	180429	-	-
MWSHC20168	153.02	109.03	154.027	C7H6O4	[M-H]-	Methyl cumalate*	Phenolic acids	Phenolic acids	6018-41-3	1	1.0188e+06	1.0433e+06	1.07513e+06	1.20258e+06	1.08204e+06	1.08365e+06	1.68017e+06	1.72606e+06	1.82662e+06	529189	454735	542396	1.15003e+06	995562	948740	-	-
mws2608	222.1	84.05	221.09	C8H15NO6	[M+H]+	N-Acetyl-D-galactosamine	Others	Saccharides	1811-31-0	3	294590	288456	296373	98335.7	72788.8	56679	223115	227771	257450	125322	128818	136267	132369	149232	121993	C01132	ko00052,ko00520,ko01100,ko01250
MWS201414	230.11	70.07	229.106	C9H15N3O4	[M+H]+	Pro-Asn	Amino acids and derivatives	Amino acids and derivatives	107856-82-6	3	721064	759785	1.00387e+06	1.46673e+06	1.88876e+06	1.43739e+06	1.4053e+06	1.22653e+06	1.43153e+06	1.82597e+06	1.81809e+06	1.76289e+06	1.18555e+06	1.29082e+06	1.45162e+06	-	-
Lmhp011562	353.27	261.22	352.261	C21H36O4	[M+H]+	1-α-Linolenoyl-glycerol	Lipids	Glycerol ester	-	2	20953.2	21750.3	22306.9	47096.4	50104.8	44574	169658	207536	176181	88147.1	112146	120268	73050.5	82990	89741.5	-	-
pmb0962	235.17	118.09	234.158	C10H22N2O4	[M+H]+	L-Lysine-Butanoic Acid	Amino acids and derivatives	Amino acids and derivatives	80407-71-2	3	91570.1	112051	81764.9	229446	189681	252656	3.82364e+06	4.47193e+06	3.87816e+06	89372.7	80697.6	71333	285709	343434	292711	-	-
MW0106811	275.14	141.04	274.128	C10H18N4O5	[M+H]+	Gln-Gln	Amino acids and derivatives	Amino acids and derivatives	54419-93-1	3	21473	25199.4	23156.9	49399.1	57042.1	54954.4	16163.3	15907.6	14525.2	38392.8	50103.8	60244.8	48586.4	49625.8	40894.2	-	-
MWS5231	243.16	181.16	244.167	C13H24O4	[M-H]-	Tridecanedioic acid	Lipids	Free fatty acids	505-52-2	3	6696.63	8118.11	6227.66	16734.9	16153	17859.5	10920.9	10275.9	10290.4	6879.92	7597	5490	6669.11	7221.52	8171.49	-	-
MWS20148	433.11	271.07	432.106	C21H20O10	[M+H]+	Apigenin-4'-O-glucoside	Flavonoids	Flavones	-	3	425685	380715	362746	119910	114094	126733	951628	956878	917877	295535	257640	312812	500731	419627	421462	-	-
Cmzn005970	433.11	271.06	434.121	C21H22O10	[M-H]-	Dunalianoside A*	Phenolic acids	Phenolic acids	-	1	975922	1.02439e+06	1.02019e+06	295102	241547	124170	853902	896374	841287	621654	682418	626108	595857	609709	717128	-	-
Hmgp002148	479.12	317.06	478.111	C22H22O12	[M+H]+	Nepetin-7-O-alloside*	Flavonoids	Flavones	-	3	523508	520829	421831	226679	223072	221383	580402	540852	501340	192880	169745	219536	346178	285366	340384	-	-
pmb0628	613.18	451.1	612.169	C27H32O16	[M+H]+	Eriodictyol-8-C-glucoside-4'-O-glucoside	Flavonoids	Flavanones	-	3	17511.2	13307	32495.7	69670.4	47728.1	107566	40592.9	45065.7	32423.8	10175.3	16239	9765.26	40404.5	32810.3	36774.9	-	-
MW0150914	413.18	251.12	412.171	C16H24N6O7	[M+H]+	His-Glu-Gln	Amino acids and derivatives	Amino acids and derivatives	-	3	22956.4	38943.9	38383.1	56294	39599.4	25054.1	78857.6	95713.6	79938.4	50414.3	57818	46135.3	43297.8	47018.2	53113.6	-	-
pmc0066	333.06	137.05	332.052	C10H13N4O7P	[M+H]+	2'-Deoxyinosine-5'-monophosphate	Nucleotides and derivatives	Nucleotides and derivatives	3393-18-8	3	1.17417e+07	1.09104e+07	1.05714e+07	2.16546e+06	2.60599e+06	2.61337e+06	1.60317e+07	1.69254e+07	1.53721e+07	5.41351e+06	4.26483e+06	4.33386e+06	7.88078e+06	9.33022e+06	7.78451e+06	C06196	ko00230,ko01232
MW0146280	568.26	227.13	567.254	C25H37N5O10	[M+H]+	Asp-Thr-Tyr-Ala-Val	Amino acids and derivatives	Amino acids and derivatives	-	3	6.0142e+06	5.67883e+06	6.74246e+06	7.24246e+06	6.76146e+06	5.65528e+06	1.01324e+07	1.06485e+07	6.10397e+06	586987	608138	612685	6.19576e+06	5.46775e+06	5.04938e+06	-	-
MWSHY0171	579.15	409.09	578.142	C30H26O12	[M+H]+	Procyanidin B2	Tannins	Proanthocyanidins	29106-49-8	1	283801	166770	166556	458125	816343	494042	323221	249418	246846	275407	308388	247376	325917	370114	301809	C17639	-
MWSmce548	118.09	58.07	117.079	C5H11NO2	[M+H]+	Betaine	Alkaloids	Alkaloids	107-43-7	2	3.96509e+06	4.50527e+06	3.54616e+06	6.65225e+06	7.54004e+06	8.26024e+06	2.21863e+07	2.25449e+07	2.31465e+07	4.47888e+06	4.51667e+06	3.42628e+06	7.04106e+06	8.64682e+06	7.6436e+06	C00719	ko00260,ko01100,ko02010
MWS2673	339.25	121.1	338.246	C20H34O4	[M+H]+	5,6-DiHETrE[(±)5,6-dihydroxy-8Z,11Z,14Z-eicosatrienoic acid]	Lipids	Free fatty acids	213382-49-1	3	175387	25147.6	18978.2	51130	146090	151686	354687	229548	290878	157200	111751	136764	72063.5	63873.7	78779.6	C14772	ko00590,ko01100
MWS20152	417.16	402.1	418.163	C22H26O8	[M-H]-	Syringaresinol	Lignans and Coumarins	Lignans	21453-71-4	3	25222.6	27591.2	26324.4	10039.9	10937.8	14587.6	194247	198186	201120	10702	10890.1	12311.3	48256.7	48155.2	57490	C10889	-
MW0149263	474.17	327.12	473.166	C20H23N7O7	[M+H]+	Levoleucovorin	Organic acids	Organic acids	68538-85-2	3	993482	1.7309e+06	1.12114e+06	981197	1.05011e+06	890842	1.13026e+06	934417	770956	862523	787933	1.11483e+06	602218	738533	648178	C03479	ko00670,ko01100
mws0237	187.1	125.1	188.105	C9H16O4	[M-H]-	Azelaic acid	Organic acids	Organic acids	123-99-9	1	488395	489820	349794	1.00936e+06	1.1198e+06	904065	541987	554961	610624	2.23124e+06	2.53369e+06	2.57204e+06	939452	1.01296e+06	821047	C08261	-
MWSHY0118	343.12	282.09	342.11	C19H18O6	[M+H]+	5,6,7,4'-Tetramethoxyflavone	Flavonoids	Flavones	1168-42-9	3	7177.07	2650.47	4437.07	2288.52	2523.9	3274.48	2161.85	3613	1556.13	22359.7	24447.6	21216.5	4162	4997.38	5051.01	C14472	-
Zmgn000217	129.02	85.03	130.027	C5H6O4	[M-H]-	Itaconic acid	Organic acids	Organic acids	97-65-4	1	229898	266751	226702	383894	435148	472136	113626	132073	68442.8	317341	315532	345347	234619	274665	288810	C00490	ko00660,ko01100
MWSmce165	165.08	59.02	166.084	C6H14O5	[M-H]-	L-Fucitol	Others	Saccharides	13074-06-1	2	415348	436227	390767	659909	754274	739270	659086	584670	605606	487947	497207	429138	415484	470327	513937	-	-
pmn001459	547.17	205.05	548.174	C23H32O15	[M-H]-	Sibiricose A6	Phenolic acids	Phenolic acids	241125-75-7	3	88565.4	67591.6	77869.4	183020	203219	213677	451317	423423	438117	60844.1	54503.3	50251	155163	132888	163741	-	-
HJN087	433.12	271.06	434.121	C21H22O10	[M-H]-	Naringenin-4'-O-glucoside*	Flavonoids	Flavanones	-	2	996623	1.02191e+06	978299	298452	315159	270025	950059	992380	949336	577119	566084	489386	542113	613262	670906	-	-
Lmyn006227	269.05	151	270.053	C15H10O5	[M-H]-	Galangin (3,5,7-Trihydroxyflavone)	Flavonoids	Flavones	548-83-4	3	13747.7	11510.7	12145	17165.9	15774.7	20970.1	13005.5	12160.4	10735	54740.1	70230.9	67562.8	25697.6	20820	24236.8	C10044	ko00941
MW0155156	408.19	151.07	407.18	C18H25N5O6	[M+H]+	Phe-Gln-Asn	Amino acids and derivatives	Amino acids and derivatives	-	3	272104	742093	743142	476748	448694	438683	1.06631e+06	1.21307e+06	1.38519e+06	145942	140736	147500	603517	674826	545779	-	-
MWS5206	181.05	135.04	182.058	C9H10O4	[M-H]-	4-Hydroxyphenyllactic Acid*	Phenolic acids	Phenolic acids	306-23-0	1	341916	412643	421899	43401.8	32993.4	32232.7	275431	286955	277833	293242	273264	347926	210499	259546	246560	C03672	-
Hmhp002580	413.14	136.07	412.137	C19H24O10	[M+H]+	Methylpicraquassioside A	Lignans and Coumarins	Coumarins	-	1	268127	325165	403549	866593	597414	602638	252030	235463	217628	617175	477285	669785	364405	451387	413447	-	-
MWSmce040	153.05	65.04	152.047	C8H8O3	[M+H]+	Isovanillin	Phenolic acids	Phenolic acids	621-59-0	3	192215	163830	188071	545675	445515	519364	543206	499536	499086	360561	308696	368821	298619	328798	265370	-	-
MW0158158	457.18	316.14	456.176	C21H24N6O6	[M+H]+	Trp-His-Asp	Amino acids and derivatives	Amino acids and derivatives	-	3	12815.6	25576.9	12035.1	75343.4	71881	71254	20671.4	22720.1	19325.9	27495.3	21385.2	28984.9	23944.2	28638.1	23913.1	-	-
MWS20145	451.12	289.07	450.116	C21H22O11	[M+H]+	Eriodictyol-7-O-glucoside*	Flavonoids	Flavanones	38965-51-4	3	2.46927e+06	1.61487e+06	2.4519e+06	1.53106e+06	1.20519e+06	1.19235e+06	1267505	1.93357e+06	1.64936e+06	1.43555e+06	1.74759e+06	1.63937e+06	1.281e+06	1.18895e+06	1.0343e+06	-	-
Wbtn006721	285.04	133.03	286.048	C15H10O6	[M-H]-	6,8-dihydroxy-3-methyl-9-oxoxanthene-1-carboxylic acid	Others	Ketone compounds	-	2	3242.88	1769.45	1977.49	18957	25714.1	27711.7	5583.9	3883.21	3987.8	5014.24	4540.62	5957.9	12469.1	13900.1	11227	-	-
Hmgn001653	137.02	93.04	138.032	C7H6O3	[M-H]-	Protocatechualdehyde*	Phenolic acids	Phenolic acids	139-85-5	2	1.79259e+06	2.02011e+06	2.25076e+06	1.64474e+06	1.59005e+06	1.51327e+06	928906	1.2798e+06	763876	489817	376133	425481	1.01436e+06	1.03169e+06	1.22425e+06	C16700	ko00950
Zmxp004471	287.06	153.02	286.048	C15H10O6	[M+H]+	Thunberginol B	Lignans and Coumarins	Coumarins	147666-81-7	1	3.61799e+06	2.11943e+06	3.96122e+06	2.97802e+06	1.3184e+06	2.30817e+06	5.3795e+06	2.41527e+06	1.12823e+06	1.61427e+06	2.228e+06	1.93077e+06	3.56546e+06	2.8781e+06	3.20327e+06	-	-
mws0924	145.05	101.06	146.058	C6H10O4	[M-H]-	2-Methylglutaric acid*	Organic acids	Organic acids	617-62-9	3	1.43798e+06	1.47338e+06	1.27234e+06	1.46059e+06	1.60501e+06	1.56381e+06	831522	1.02553e+06	870324	1.19646e+06	1.47971e+06	1.43391e+06	1.03809e+06	1.28299e+06	1.21576e+06	-	-
Smln006508	313.03	269.04	314.043	C16H10O7	[M-H]-	Laccaic acid D	Quinones	Anthraquinone	18499-84-8	3	3470.71	2046.1	5081.98	382748	364259	383326	5985.92	4737.3	3383.68	29605.8	47505.7	46975.9	89336.7	97633.3	110474	-	-
mws0055	373.13	343.09	372.121	C20H20O7	[M+H]+	Tangeretin (4',5,6,7,8-Pentamethoxyflavone)	Flavonoids	Flavones	481-53-8	2	18207.6	13193.6	10354.1	70918.3	77037.5	73415.7	10531	12304.3	13968.7	73040.6	84121.6	90291.3	37332.7	33029.8	41002.8	C10190	-
mws0639	153.019	109.029	154.027	C7H6O4	[M-H]-	2,3-Dihydroxybenzoic Acid*	Phenolic acids	Phenolic acids	303-38-8	2	3.34344e+06	3.17613e+06	3.85735e+06	2.96616e+06	2.77553e+06	3.32541e+06	3.96144e+06	4.42181e+06	4.12661e+06	1.42809e+06	1.62902e+06	1.5862e+06	2.3548e+06	2.22274e+06	2.72877e+06	C00196	ko01110
pmp000236	565.16	367.1	564.148	C26H28O14	[M+H]+	Isovitexin-8-O-xyloside	Flavonoids	Flavones	-	3	2825.51	2234.9	22275.6	9	9	9	14135.2	10466.3	1183.47	25474.3	27419.8	29350.9	11925.1	12133	9919.08	-	-
MWSHY0010	743.24	435.14	742.232	C33H42O19	[M+H]+	Troxerutin	Flavonoids	Flavones	7085-55-4	2	301043	223239	339323	479391	330694	354622	1.0428e+06	918680	937105	492690	456773	494782	558381	625981	504644	-	-
MW0153883	433.11	269.04	434.115	C20H22N2O7S	[M-H]-	Met-TyrMe-OH	Amino acids and derivatives	Amino acids and derivatives	-	3	779097	1.07208e+06	781955	1.85303e+06	1.68524e+06	1.8389e+06	353782	370798	310673	477724	549338	495248	595996	739894	662147	-	-
mws0856	463.09	301.04	464.096	C21H20O12	[M-H]-	Quercetin-4'-O-glucoside (Spiraeoside)	Flavonoids	Flavonols	20229-56-5	3	286088	205841	175236	75941.8	61598	65525.8	18767.2	41687.7	14486.6	82176.5	101573	74416.5	64089.8	62025.5	75522.3	-	-
Hmqp006023	326.27	309.27	324.266	C20H36O3	[M+H]+	Ethyl 9-Hydroxy-10,12-octadecadienoic acid	Lipids	Free fatty acids	-	3	371837	434220	416481	234393	258162	249015	205383	204341	223852	66642.6	70138.1	71600	192408	218924	239247	-	-
Zmzn000113	146.05	102.06	147.053	C5H9NO4	[M-H]-	L-threo-3-Methylaspartate	Amino acids and derivatives	Amino acids and derivatives	6061-13-8	1	4.2112e+06	3.89979e+06	4.06483e+06	2.64091e+06	2.51954e+06	2.39207e+06	3.31806e+06	2.76497e+06	4.65659e+06	3.18088e+06	3.27304e+06	3.45601e+06	2.62737e+06	2.73015e+06	3.20748e+06	C03618	ko00630,ko00660,ko01100,ko01200
MW0156659	521.19	307.11	462.171	C16H26N6O10	[M+CH3COO]-	Ser-Asn-Gln-Asp	Amino acids and derivatives	Amino acids and derivatives	-	3	221358	259295	275475	97737.4	106755	105372	1.31086e+06	1.35908e+06	1.3813e+06	24657.1	18641	13550.8	333818	341812	405147	-	-
pmp000237	579.13	283.06	578.127	C26H26O15	[M+H]+	Apigenin-6-C-(2''-glucuronyl)xyloside	Flavonoids	Flavones	-	3	81473.9	63337.9	61048	50328.3	35341.5	48297.8	46908.3	53745.8	65608.2	299186	375791	309528	96375.9	113753	119181	-	-
pme2529	163.06	101.02	164.069	C6H12O5	[M-H]-	1,5-Anhydro-D-glucitol	Others	Saccharides	154-58-5	3	121177	111430	103111	131483	131028	83648	330745	336460	240847	77236.7	52812	94907.3	134862	164859	140554	C07326	-
pmp000444	487.34	469.33	486.334	C30H46O5	[M+H]+	27,28-Dicarboxyl ursolic acid	Terpenoids	Triterpene	-	2	43805.2	48468.8	11920.9	201832	209579	196924	142964	131455	133991	80669	59342.4	60741	102696	100245	121724	-	-
Wasn001007	337.08	277.06	338.085	C12H18O11	[M-H]-	Isoascorbic acid 2-O-glucoside	Others	Vitamin	-	2	44546.5	47092.1	41738.6	75736.6	77970.8	72450.7	72503.8	54546	62696.5	119597	113483	69477.7	70139.5	85858.7	73298.4	-	-
Wcsn010524	265.22	265.22	266.225	C17H30O2	[M-H]-	(8Z,11Z)-8,11-Heptadecadienoic acid	Others	Others	-	3	118937	108584	112015	103011	114594	101441	181783	194632	198777	243584	261859	226788	149075	171861	185446	-	-
mws0250	182.08	136.08	181.074	C9H11NO3	[M+H]+	L-Tyrosine	Amino acids and derivatives	Amino acids and derivatives	60-18-4	1	886897	1.0278e+06	938837	2.64776e+06	2.47796e+06	2.61188e+06	449333	481816	404493	1.60997e+06	1.66656e+06	1.61018e+06	1.344e+06	1.62272e+06	1.35818e+06	C00082	ko00130,ko00261,ko00350,ko00360,ko00400,ko00460,ko00730,ko00940,ko00950,ko00965,ko00966,ko00970,ko00999,ko01100,ko01110,ko01210,ko01230,ko01240
pmb2787	293.21	275.2	294.219	C18H30O3	[M-H]-	9-Oxo-10E,12Z-octadecadienoic acid	Lipids	Free fatty acids	54232-59-6	3	28435.3	23246.6	17781.1	30222	44124.9	21048	42207.5	41858.9	44446.9	155944	186629	175536	60694.8	52930.8	65880.6	C14766	ko00591
Zmyn004449	309.21	171.1	310.214	C18H30O4	[M-H]-	9-Hydroxy-12-oxo-10(E),15(Z)-octadecadienoic acid	Lipids	Free fatty acids	-	2	8679.03	6269.99	8804.49	20130.5	21556	20646.4	21566.2	20862	22982.7	45102.6	49480.1	42174.8	25305.8	22396	27882	C21923	ko00592,ko01110
MW0149912	419.19	161.06	418.181	C15H26N6O8	[M+H]+	Glu-Arg-Asp	Amino acids and derivatives	Amino acids and derivatives	-	3	274514	293180	250005	33240.2	23903	30412.6	15965.2	1836.2	9	445090	599097	518267	233151	248532	200066	-	-
pma6455	229.01	96.97	230.019	C5H11O8P	[M-H]-	Ribulose-5-phosphate	Others	Saccharides	4151-19-3	3	124611	157214	162815	45198.3	64328	65659.5	130741	95424.5	107000	38772.8	18952.1	14113.3	80087.9	64510.8	70843.7	C00199	ko00030,ko00040,ko00710,ko00740,ko01100,ko01110,ko01200,ko01230,ko01240,ko01250
pmp000101	867.21	715.2	866.206	C45H38O18	[M+H]+	Arecatannin C1	Tannins	Tannin	87727-69-3	1	174653	162182	145200	163224	197275	224924	192552	152404	186904	129810	158045	142514	168292	171301	139714	C17897	-
pmb0197	298.11	166.07	297.107	C11H15N5O5	[M+H]+	N7-Methylguanosine	Nucleotides and derivatives	Nucleotides and derivatives	20244-86-4	3	390327	321085	365754	14777.5	24393.1	14421.1	280166	257325	202633	143639	120584	100208	159270	130909	159347	C20674	-
MW0158422	388.1	226.05	387.092	C15H21N3O5S2	[M+H]+	Tyr-Cys-Cys	Amino acids and derivatives	Amino acids and derivatives	-	3	39569.7	53269	61534.1	151993	133410	172427	18888.2	21348.6	19844.4	102980	104143	108531	77798.5	96734.4	85810.1	-	-
MWS1771	196.1	91.05	195.089	C10H13NO3	[M+H]+	L-Tyrosine methyl ester	Amino acids and derivatives	Amino acids and derivatives	1080-06-4	2	19963.4	24226	35772.5	57379.8	39874.4	38512.9	12725.9	17912.4	10676	38969.4	23633.2	31377.6	23948.5	29725.9	28190.3	C03404	-
Lmmn002260	551.21	389.17	552.221	C27H36O12	[M-H]-	5'-Methoxyisolariciresinol-9'-O-glucoside	Lignans and Coumarins	Lignans	-	2	712207	774975	831672	1.10718e+06	1.06446e+06	1.20744e+06	43470.7	44327.9	53213.2	1.40654e+06	1.45192e+06	1.61351e+06	672806	819644	819576	-	-
mws1094	287.06	259.07	288.063	C15H12O6	[M-H]-	Aromadendrin (Dihydrokaempferol)	Flavonoids	Flavanonols	480-20-6	1	96130.8	124673	142478	123088	116908	109837	23078.4	11475.7	9611.28	82206.5	91718	112293	92933.8	76256.1	78372.2	C00974	ko00941,ko01100,ko01110
Zjbn102543	475.18	179.07	476.183	C28H28O7	[M-H]-	Bletilols B	Others	Others	-	3	1.17615e+06	1.28203e+06	1.27377e+06	1.18271e+06	1.16492e+06	1.10891e+06	289451	292246	287342	1.59284e+06	1.64319e+06	1.51258e+06	1.12663e+06	921811	1.11949e+06	-	-
Wbsp007365	471.34	453.34	470.34	C30H46O4	[M+H]+	3α,21β-Dihydroxy-β-serrata-14-ene-16,24-dione	Terpenoids	Triterpene	-	3	21324.9	39996.7	28971.8	370624	370131	386869	57646.4	49650.3	61395.2	46816.3	56392.1	55493.4	99307.2	105710	122580	-	-
mws1505	283.1	135.04	284.105	C17H16O4	[M-H]-	Phenethyl caffeate	Phenolic acids	Phenolic acids	104594-70-9	3	11550	10643.3	9369.23	1686.55	1684.22	1706.88	9	9	9	5044.45	4628.05	4599.84	4218.77	3381.02	3911.82	C10484	-
Lssp210384	577.13	287.06	576.127	C30H24O12	[M+H]+	2α,3α-epoxy-5,7,3',4'-tetrahydroxyflavan-(4b→8)-epicatechin	Others	Others	-	2	491644	349814	344314	359643	387793	304375	549268	600265	696563	313217	407804	367060	368479	451653	446782	-	-
Hmqp002870	743.2	287.06	742.196	C32H38O20	[M+H]+	Luteolin-7-O-Sophoroside-5-O-arabinoside	Flavonoids	Flavones	-	2	2.79399e+06	4.00801e+06	3.80829e+06	9.84916e+06	1.13234e+07	1.06028e+07	1.2233e+07	1.00997e+07	8.92325e+06	1.1941e+06	929823	1.49929e+06	7.99651e+06	9.42238e+06	9.94699e+06	-	-
pmb0296	357.3	265.25	356.293	C21H40O4	[M+H]+	1-Oleoyl-Sn-Glycerol	Lipids	Glycerol ester	129784-87-8	1	378120	330612	353170	1.20913e+06	1.48025e+06	1.47094e+06	4.71068e+06	4.12246e+06	4.52363e+06	1.28893e+06	1.16989e+06	1.24229e+06	1.72033e+06	2.03078e+06	2.13937e+06	-	-
Lhcp090204	193.16	109.07	192.151	C13H20O	[M+H]+	β-Ionone	Others	Ketone compounds	79-77-6	3	28809.4	36865.7	33935.1	32801.2	31025.7	47993.9	65591	58201.1	63973.1	23065	25774.2	33049.3	30778.5	37227.8	37835.2	C12287	-
Zmdp001663	279.1	133.03	278.094	C10H18N2O5S	[M+H]+	γ-glutamylmethionine	Amino acids and derivatives	Amino acids and derivatives	17663-87-5	2	182678	228820	238052	146073	143337	138792	112169	129398	104185	169352	190883	186052	152647	171357	190731	-	-
mws0567	146.09	87.04	145.085	C5H11N3O2	[M+H]+	4-Guanidinobutyric acid	Organic acids	Organic acids	463-00-3	3	1.20427e+06	1.43215e+06	1.5144e+06	2.13126e+06	2.04942e+06	2.25051e+06	2.00074e+06	2.14971e+06	2.12757e+06	1.33746e+06	1.45631e+06	1.45513e+06	1.58137e+06	1.33643e+06	1.66168e+06	C01035	ko00330,ko01100
pme0183	152.06	135.03	151.049	C5H5N5O	[M+H]+	Isoguanine	Nucleotides and derivatives	Nucleotides and derivatives	3373-53-3	3	170450	219488	217467	441872	418381	461971	54474.4	91081.5	112498	93374	83286.5	89822.8	189253	213977	236660	-	-
pme3961	252.11	136.06	251.102	C10H13N5O3	[M+H]+	2'-Deoxyadenosine*	Nucleotides and derivatives	Nucleotides and derivatives	958-09-8	2	78795.8	96364.4	76418.5	137648	167602	142402	35066	45182.2	40468.3	33041.6	21616.6	20643.1	68136.4	75809.9	60644.7	C00559	ko00230,ko01100,ko01232,ko02010
pma2987	142.1	124.09	141.09	C6H11N3O	[M+H]+	Histidinol	Alkaloids	Alkaloids	501-28-0	3	2.0213e+07	1.7495e+07	2.16214e+07	2.20896e+07	1.80543e+07	2.11e+07	1.63978e+07	1.3902e+07	1.53717e+07	1.65795e+07	1.79122e+07	1.92318e+07	2.01523e+07	1.61313e+07	1.79337e+07	C00860	ko00340,ko01100,ko01110,ko01230
Cmyp003257	387.2	225.14	386.194	C19H30O8	[M+H]+	Icariside B1	Terpenoids	Terpene	109062-00-2	3	53936.6	61875.6	64092.5	34212.2	44564.3	35226.9	24354.7	44354	31937.1	71838.6	37700.2	62764.3	37037.7	45896.9	44359.8	-	-
HX1372	377.16	163.08	376.152	C20H24O7	[M+H]+	guaiacylglycerol-β-coniferyl ether	Lignans and Coumarins	Lignans	-	3	10275.6	22162.9	5051.72	68835.7	58258.4	64601.4	70966.9	95190.9	100116	90840.8	85712.7	80865.5	54323	50462.8	62658.1	-	-
MWStz152	206.08	118.07	205.074	C11H11NO3	[M+H]+	2-(Acetylamino)-3-phenyl-2-propenoic acid	Alkaloids	Alkaloids	5469-45-4	3	53116.2	59309.2	64280.2	34579.9	38303.3	29167.7	30322.7	53883.4	35277.2	107859	99727.9	138894	41913.7	52453.7	47045.4	-	-
pme0057	136.04	118.03	135.035	C4H9NO2S	[M+H]+	L-Homocysteine	Amino acids and derivatives	Amino acids and derivatives	6027-13-0	3	19350.6	19078.9	7055.1	29447.2	35145.1	45628.6	12666.9	15332.6	13891.3	34977.3	25830.7	35524.8	23672.6	18925.9	21084.5	C00155	ko00270,ko00920,ko01100,ko01110,ko01230
MW0146242	362.14	165.05	361.131	C14H23N3O6S1	[M+H]+	Asp-Pro-Met	Amino acids and derivatives	Amino acids and derivatives	-	3	809114	987915	858826	2.04415e+06	2.72755e+06	2.55694e+06	38069	33307.6	33136.2	494461	397559	443544	882554	1.10388e+06	1.02892e+06	-	-
Yshj000013	319.1	125.02	318.095	C13H18O9	[M+H]+	4,6-dimethoxy-2-methoxyphenyl-1-O-beta-D-glucopyranoside	Phenolic acids	Phenolic acids	-	3	27985.7	47309.4	39638.6	15256.3	16715.5	14959.2	48838.2	54780.2	50490.4	17555.4	22782.7	31285.7	23049	28248	23816.8	-	-
Wbmn00859	383.08	191.06	384.084	C20H16O8	[M-H]-	vitelignin A	Lignans and Coumarins	Lignans	-	3	976366	731506	905540	461211	374504	696955	167155	163178	168930	2.443e+06	2.08552e+06	1.70551e+06	1.48109e+06	1.40968e+06	1.1885e+06	-	-
MW0155177	432.18	347.1	431.18	C20H25N5O6	[M+H]+	Phe-Glu-His	Amino acids and derivatives	Amino acids and derivatives	-	3	34125	25025.2	50198	13625.9	10082.9	7649.32	175235	195153	221015	41697.9	68057.9	45807.3	103494	106122	85776.5	-	-
pme0428	237.08	103.02	238.084	C12H14O5	[M-H]-	3,4,5-Trimethoxycinnamic acid	Phenolic acids	Phenolic acids	90-50-6	3	124686	140614	138749	9	9	9	7244.95	7433.07	6020.32	27700.1	22860.5	24897.1	42469.8	34033.6	37170.2	-	-
Zmjp011129	473.36	455.35	472.355	C30H48O4	[M+H]+	1,3-Dihydroxyurs-12-en-28-oic acid (Kaneric acid)	Terpenoids	Triterpene	107693-87-8	3	7015.33	2842.39	7583.39	72086.3	85430.8	83423.1	25961.2	23020.2	28432.5	66583.1	75140.8	65531.6	35155	44118.2	40230.4	-	-
mws0576	103.04	59.01	104.047	C4H8O3	[M-H]-	3-Hydroxybutyric acid	Organic acids	Organic acids	300-85-6	3	652461	644782	747388	1.09257e+06	1.13519e+06	1.10689e+06	771952	569660	778974	1.49659e+06	1.41652e+06	1.31017e+06	708353	889087	808408	C01089	ko00650,ko01100
mws1389	455.353	455.353	456.36	C30H48O3	[M-H]-	3-Hydroxyolean-12-en-28-oic acid (Oleanolic acid)*	Terpenoids	Triterpene	508-02-1	3	4508.79	14173.5	10273.1	249438	232350	229086	224169	215108	228428	28764.9	32348.3	33937.6	28749.1	27699	23118	C17148	-
mws2209	449.108	287.057	448.101	C21H20O11	[M+H]+	Kaempferol-3-O-glucoside (Astragalin)	Flavonoids	Flavonols	480-10-4	3	9.02185e+07	7.65236e+07	7.34566e+07	4.582e+07	6.3911e+07	6.10357e+07	7.46308e+07	6.296e+07	6.76548e+07	5.43747e+07	4.98525e+07	5.61965e+07	6.91122e+07	6.32767e+07	5.50652e+07	C12249	ko00944,ko01110
pme0321	431.1	285.04	432.106	C21H20O10	[M-H]-	Kaempferol-7-O-rhamnoside	Flavonoids	Flavonols	20196-89-8	1	260634	280974	318018	421336	394893	404311	70604.6	60698.9	66768	237244	232571	244199	196404	239009	242093	-	-
Lmbn005487	313.24	251.24	314.246	C18H34O4	[M-H]-	12,13-DHOME; (9Z)-12,13-Dihydroxyoctadec-9-enoic acid	Lipids	Free fatty acids	263399-35-5	3	7363.66	7714.34	6968.33	10276.5	8912.73	9799.02	11648.8	9656.24	8634.32	15628.3	14865.8	12982.3	8766.62	7766.37	9751.15	C14829	ko00591
Lmqn000432	333.06	333.06	334.067	C9H19O11P	[M-H]-	1-(sn-Glycero-3-phospho)-1D-myo-inositol	Others	Saccharides	-	3	703779	699170	795124	1.21686e+06	1.09044e+06	1.1625e+06	1.24442e+06	947934	297697	1.87957e+06	2.17202e+06	2.093e+06	1.42953e+06	1.16707e+06	1.19748e+06	-	-
pme1109	152.06	135.03	151.049	C5H5N5O	[M+H]+	Guanine	Nucleotides and derivatives	Nucleotides and derivatives	73-40-5	2	864514	940029	851245	2.82993e+06	3.13071e+06	2.81639e+06	164804	164704	171389	161521	143765	164703	904173	1.10285e+06	918213	C00242	ko00230,ko01100,ko01232
HJAP135	505.12	257.08	504.127	C24H24O12	[M+H]+	Pinocembrin-7-O-(6''-O-malonyl)glucoside	Flavonoids	Flavanones	-	3	44173.8	59449.3	76087	31592.7	36927.8	25564.4	57808	41344.2	41927.4	19035.7	17638.4	12483.6	35262.4	30309.9	38068.9	-	-
Zmtn001464	204.03	160.04	205.037	C10H7NO4	[M-H]-	4,8-Dihydroxyquinoline-2-carboxylic acid	Organic acids	Organic acids	59-00-7	3	42584.3	47553.9	41869.3	81527.6	76208	73891.8	31607.5	34312.4	33283.4	85707.4	69797.5	76045.7	42431.5	53366.5	48178.6	C02470	ko00380
pmb3079	300.05	96.97	301.056	C8H16NO9P	[M-H]-	N-Acetyl-D-glucosamine-1-phosphate	Others	Saccharides	6866-69-9	3	52572.4	45534.5	40800.5	52086.7	56336.2	58744.7	96919.5	90732.9	72104.1	29465.9	40789.3	28792.3	49832.9	62457.5	58848.2	C04256	-
HJN041	451.12	289.07	452.132	C21H24O11	[M-H]-	Epicatechin glucoside	Flavonoids	Flavanols	-	1	4.91668e+06	4.92224e+06	5.20593e+06	2.61918e+06	2.19672e+06	2.51383e+06	1.55751e+06	1.51361e+06	1.46726e+06	2.60993e+06	2.92406e+06	2.92008e+06	3.44489e+06	2.88172e+06	3.60047e+06	-	-
Zmhn002301	325.093	163.039	326.1	C15H18O8	[M-H]-	p-Coumaric acid-4-O-glucoside*	Phenolic acids	Phenolic acids	117405-48-8	3	76293.3	74091.3	61019.1	227728	372551	241673	249621	174293	249591	57014.9	105951	69668.8	156007	177772	196409	C06739	-
Zmhp003186	771.21	147.04	770.206	C37H38O18	[M+H]+	Isovitexin-2''-O-(6'''-feruloyl)glucoside*	Flavonoids	Flavones	-	2	6976.58	29697	17350.7	121076	133636	123388	127139	133395	148685	10260.5	9961.51	13915	58311.5	67570.5	73431.6	-	-
pmb3101	175.06	115.04	176.069	C7H12O5	[M-H]-	2-Isopropylmalic Acid	Organic acids	Organic acids	49601-06-1	1	5.66258e+06	4.94076e+06	5.17741e+06	8.14468e+06	8.51389e+06	8.28622e+06	1.3883e+06	1.87925e+06	1.34927e+06	5.75584e+06	6.43388e+06	5.26692e+06	4.3851e+06	5.5016e+06	4.80911e+06	C02504	ko00290,ko00620,ko01100,ko01110,ko01210,ko01230
Lmyn012274	469.33	469.33	470.34	C30H46O4	[M-H]-	3,25-Epoxy-3-hydroxyolean-18-en-28-oic acid (Semimoronic acid)	Terpenoids	Triterpene	102053-38-3	2	11622.9	7661.79	11011.9	15508.4	17552.2	13540.9	5322.22	6721.99	7671.86	195073	217104	207159	63928.7	68430.7	54345.4	-	-
MWS201391	246.15	166.09	245.138	C10H19N3O4	[M+H]+	Asn-Ile	Amino acids and derivatives	Amino acids and derivatives	438533-59-6	1	59839.5	32741.6	23646.4	285150	297301	309854	33253.9	46188.3	38391.4	21449.6	19426.8	29589.5	114777	103545	90933.1	-	-
pmb0736	493.134	331.081	492.127	C23H24O12	[M+H]+	Tricin-7-O-Glucoside*	Flavonoids	Flavones	32769-01-0	2	97404	68936	84084.4	9	24758.2	34708.6	6695.73	13432.4	24878.7	70712.8	51157.6	32305.7	55701.2	49169.6	62050.6	-	-
MW0010749	211.13	133.1	210.126	C12H18O3	[M+H]+	(+)-7-iso-Jasmonic acid	Organic acids	Organic acids	62653-85-4	3	549760	715163	766829	1.28466e+06	1.38924e+06	1.14003e+06	3.22854e+06	3.34624e+06	3.2523e+06	1.35092e+06	1.83454e+06	1.94583e+06	1.76814e+06	1.67707e+06	2.08382e+06	-	-
mws0102	160.04	116.05	161.048	C9H7NO2	[M-H]-	Indole-5-carboxylic acid*	Alkaloids	Plumerane	1670-81-1	3	27592.4	24755.9	23219.4	241095	235930	286090	924143	834539	843002	85462.1	91486	68383.7	203016	237516	256049	-	-
Lmtn002565	329.11	167.03	330.095	C14H18O9	[M-H]-	1-O-Vanilloyl-D-Glucose*	Phenolic acids	Phenolic acids	-	2	177368	244610	283679	189402	210739	257603	303557	285945	203191	1.32486e+06	1.30752e+06	1.25171e+06	427188	521407	530362	C20470	-
Lmbn003524	171.1	99.08	172.11	C9H16O3	[M-H]-	9-Oxononanoic acid	Organic acids	Organic acids	2553-17-5	3	14969.8	7237.48	11281.2	25906.3	28732.5	23643.2	17105.1	19044	18703.4	24507.7	24213.6	25588.9	21583.9	18029	17532.9	C16322	ko00592,ko01110
Wchn005806	361.17	165.06	362.173	C20H26O6	[M-H]-	7-(4-hydroxy-3-methoxyphenyl)-1-(4-hydroxyphenyl)heptane-2,3,5-triol	Others	Others	-	3	20486.9	26117.8	23188.4	45509.4	49130.2	52224	6843.3	9106.48	6948.62	13473.5	4563.63	8658.92	17757.7	21652.8	17871.9	-	-
MWS2040	94.98	79.96	95.9881	CH4O3S	[M-H]-	Methanesulfonic acid	Organic acids	Organic acids	75-75-2	3	300192	244262	275411	156447	77543.4	251746	577208	694824	726250	191246	131638	216597	350193	381795	439695	C11145	ko00920,ko01100
Lmbn005287	311.22	249.22	312.23	C18H32O4	[M-H]-	7S,8S-DiHODE; (9Z,12Z)-(7S,8S)-Dihydroxyoctadeca-9,12-dienoic acid*	Lipids	Free fatty acids	143288-65-7	1	56432.7	68541.3	65085.8	21521.4	18644.4	22888.8	75792.9	71619.2	69366.4	25667.2	23540.7	21068.9	48047.8	40172.9	38975	C07354	ko00591
pme0033	137.05	119.04	136.038	C5H4N4O	[M+H]+	Hypoxanthine*	Nucleotides and derivatives	Nucleotides and derivatives	68-94-0	2	25457.6	41702.3	45172.4	268029	283927	287888	18222.5	38154.2	36390.7	21105.7	19353	32781.2	92983.1	110980	89885.7	C00262	ko00230,ko01100,ko01232
pme0257	111.02	67.03	112.027	C4H4N2O2	[M-H]-	Uracil	Nucleotides and derivatives	Nucleotides and derivatives	66-22-8	3	158125	169541	141383	238086	294872	289091	111795	107787	86219.9	235136	208889	236587	174917	216812	214296	C00106	ko00240,ko00410,ko00770,ko01100,ko01232
Lmhp002001	265.15	72.08	264.147	C14H20N2O3	[M+H]+	L-Valyl-L-Phenylalanine	Amino acids and derivatives	Amino acids and derivatives	3918-92-1	2	82185.4	112580	140345	263152	311850	282809	34960.3	32700.1	26015.7	68561.7	92801.2	87456.7	109001	133339	135440	-	-
Lmqn000213	665.21	341.11	666.222	C24H42O21	[M-H]-	Stachyose	Others	Saccharides	470-55-3	2	224759	229875	183957	723087	671169	644900	205995	290542	241813	332134	446180	309751	491353	438604	554104	C01613	ko00052,ko01100
Lmyn003971	521.2	359.15	522.21	C26H34O11	[M-H]-	Dihydrodehydrodiconiferyl alcohol-4-O-glucoside*	Lignans and Coumarins	Lignans	-	3	137100	167916	130140	65249.6	52444.8	55452.7	185981	198373	192780	914579	902501	882066	319135	299063	252933	-	-
Zmyn000268	89.02	71.02	90.0317	C3H6O3	[M-H]-	2,3-Dihydroxypropanal	Others	Saccharides	56-82-6	3	46145.6	75862.6	69179.8	26328.7	23837.2	28566.6	61677.9	39812.9	43062.5	11954.1	15867.8	24179.1	50611.6	41611.2	41543.8	C02154	-
Hmgn002833	371.11	297.11	372.121	C20H20O7	[M-H]-	4-Ketopinoresinol	Lignans and Coumarins	Lignans	66288-89-9	2	8726.41	4933.95	4424.7	33200.4	30676.7	37288.5	18404.6	24993.5	18182.2	23803.6	21975	24563	16095.1	16099.1	19595.1	-	-
mws0983	326.31	62.06	325.298	C20H39NO2	[M+H]+	N-Oleoylethanolamine	Alkaloids	Alkaloids	111-58-0	1	4.52783e+06	5.0506e+06	5.32225e+06	3.07776e+06	3.05798e+06	3.07219e+06	2.53889e+06	2.54949e+06	2.75372e+06	814379	830444	915876	2.38446e+06	2.80354e+06	3.01298e+06	C20792	-
MWS00327g	106.05	60.04	105.043	C3H7NO3	[M+H]+	L-Isoserine	Amino acids and derivatives	Amino acids and derivatives	632-13-3	3	1.76026e+06	1.68268e+06	1.54648e+06	953640	553102	376938	3.67257e+06	3.58463e+06	4.12773e+06	1.49312e+06	1.36902e+06	1.26714e+06	1.14898e+06	1.45077e+06	1.35742e+06	-	-
mws4085	223.06	193.02	224.069	C11H12O5	[M-H]-	Sinapic acid	Phenolic acids	Phenolic acids	530-59-6	3	60371	71104.6	101471	112529	91140.8	93594.8	66962.2	52732.5	60547.2	58155.7	77419.7	88589.3	79363.9	64422	79821.4	C00482	ko00940,ko01100,ko01110
Lmcn004052	643.24	417.16	644.247	C33H40O13	[M-H]-	Buddlenol D	Phenolic acids	Phenolic acids	97465-75-3	3	30063.6	24074.5	24612.8	5053.73	5160.78	6473.04	89082.8	96320.7	101489	4041.62	1982.59	2421.44	27257.4	23864.6	30252.2	-	-
MWSmce490	167.04	123.05	168.042	C8H8O4	[M-H]-	2',4',6'-Trihydroxyacetophenone	Phenolic acids	Phenolic acids	480-66-0	3	43575.6	64332.8	45724.3	18128	25451.3	21938.4	45587.7	67412.6	50632.2	59381.4	72673.5	66832	55367.4	49822.7	43675.5	C21895	-
Ladp002935	190.05	144.04	189.043	C10H7NO3	[M+H]+	3-quinolinecarboxylic acid*	Alkaloids	Quinoline alkaloids	-	2	21632.8	27878.9	14874.3	74464.9	64630.5	94640.1	54908	32012.6	50736.3	87881.1	130348	146075	83817.9	70090.7	67674.3	-	-
Lahp003986	435.13	273.08	434.121	C21H22O10	[M+H]+	3,4-Dihydro-4-(4'-hydroxyphenyl)-5,7-dihydroxycoumarin glucoside*	Lignans and Coumarins	Coumarins	-	1	1.84124e+06	2.85349e+06	3.11519e+06	1.88285e+06	2.15184e+06	1.99091e+06	1.2209e+06	1.00802e+06	1.21444e+06	645621	706853	526345	1.10114e+06	1.13169e+06	1.36057e+06	-	-
Lmsn003297	449.11	287.06	450.116	C21H22O11	[M-H]-	3,4,2',4',6'-Pentahydroxychalcone-4'-O-glucoside	Flavonoids	Chalcones	-	2	170279	125880	148017	46950.2	38966.3	26428.5	37863.9	29942.2	26819	299699	327503	325882	133529	118746	105247	C16408	ko00941,ko01110
pmb2804	311.22	171.14	312.23	C18H32O4	[M-H]-	13S-Hydroperoxy-9Z,11E-octadecadienoic acid	Lipids	Free fatty acids	33964-75-9	3	63845.9	62971.8	62545.6	139043	169131	156830	138789	142100	136098	269232	256220	265066	128774	129613	157871	C04717	ko00591,ko01100
Walp012785	337.27	263.24	336.266	C21H36O3	[M+H]+	(Oxiran-2-yl)methyl octadeca-9,12-dienoate	Lipids	Glycerol ester	856386-19-1	1	12779.2	13039.4	15702.9	15171	12878.7	17796	233625	210713	236321	78346.2	63617.9	88547.1	84540.9	103606	105944	-	-
Jmgn004021	449.11	269.05	450.116	C21H22O11	[M-H]-	6-C-Glucosyl-2-Hydroxynaringenin	Flavonoids	Flavanones	-	2	1.43517e+06	1.57077e+06	1.42597e+06	1.613e+06	1.86298e+06	1.62881e+06	335888	299159	227965	6.38672e+06	5.40899e+06	5.97704e+06	2.26769e+06	2.11663e+06	2.66186e+06	-	-
MW0149611	460.17	118.05	461.176	C17H27N5O10	[M-H]-	Gln-Ala-Glu-Asp	Amino acids and derivatives	Amino acids and derivatives	-	3	1.3784e+07	1.75288e+07	1.77368e+07	1.7744e+07	1.61566e+07	1.41825e+07	3.48685e+06	3.02243e+06	2.60681e+06	8.81228e+06	7.70595e+06	8.17182e+06	1.53613e+07	1.8256e+07	1.46002e+07	-	-
mws2368	137.06	119.05	138.068	C8H10O2	[M-H]-	Tyrosol; 4-Hydroxyphenylethanol	Phenolic acids	Phenolic acids	501-94-0	3	54313.2	32950.9	20601.5	154244	155855	175322	191920	217846	163695	46973.6	33695.3	32279.1	89373.8	102508	113891	C06044	ko00350,ko01100
MW0146074	446.15	104.04	447.16	C16H25N5O10	[M-H]-	Asp-Gln-Ala-Asp	Amino acids and derivatives	Amino acids and derivatives	-	3	9.00721e+06	1.28259e+07	1.19827e+07	6.78398e+06	6.41304e+06	4.85986e+06	6.53818e+06	5.12836e+06	4.34242e+06	6.90839e+06	6.67338e+06	6.88014e+06	1.09653e+07	1.13163e+07	8.98739e+06	-	-
MWSslk132	285.21	223.21	286.214	C16H30O4	[M-H]-	Hexadecanedioic acid	Lipids	Free fatty acids	505-54-4	1	16183.8	17009.6	13885.9	16539.6	16883.5	16523	16397	15342.2	15375.6	20409.7	22254.1	21089.3	15647.6	13170.2	16745.3	C19615	ko00073,ko01100
Lcsp000659	190.05	128.05	189.043	C10H7NO3	[M+H]+	Rubusine	Alkaloids	Alkaloids	-	3	5.9578e+06	5.77513e+06	6.35796e+06	8.19476e+06	8.25806e+06	8.16515e+06	5.17799e+06	4.90625e+06	5.10872e+06	1.06772e+07	1.08546e+07	1.19248e+07	6.41997e+06	7.73583e+06	8.13885e+06	-	-
pme0075	188.06	128.04	189.064	C7H11NO5	[M-H]-	N-Acetyl-L-glutamic acid	Amino acids and derivatives	Amino acids and derivatives	1188-37-0	3	295874	352140	281694	177714	167976	175389	161642	135213	158503	185251	241547	216563	199394	253132	219240	C00624	ko00220,ko01100,ko01110,ko01210,ko01230
MWSHY0046	465.1	303.05	464.096	C21H20O12	[M+H]+	Quercetin-3-O-glucoside (Isoquercitrin)*	Flavonoids	Flavonols	482-35-9	1	679848	480412	509419	157820	200297	206563	103823	104400	79841.7	370375	388361	249666	199776	160431	165899	C05623	ko00944,ko01100,ko01110
mws0866	259.02	96.97	260.03	C6H13O9P	[M-H]-	D-Glucose 6-phosphate*	Others	Saccharides	56-73-5	1	508893	475887	428770	2.1896e+06	2.44842e+06	2.51353e+06	340094	298516	409152	375735	424197	366659	909694	762336	970573	C00092	ko00500,ko00524,ko00562,ko01100,ko01110
pme3200	74.07	57.05	73.064	C2H7N3	[M+H]+	1-Methylguanidine	Alkaloids	Alkaloids	471-29-4	3	105980	87192.8	81549.2	68718.6	77214.7	78933.6	71853.5	86287	88376.3	46290.2	29161	41091.9	74711.1	92346.8	75941.6	C02294	-
Hmqp003066	829.2	287.06	828.196	C35H40O23	[M+H]+	Luteolin-7-O-(6'''-malonyl)sophoroside-5-O-arabinoside	Flavonoids	Flavones	-	3	25309.4	15367.4	25277.8	7621.83	17643.2	9471.13	20551.4	16002.2	31474.7	14393.4	7720.67	13940	22527.7	22338	18022	-	-
MWS201437	247.13	86.1	246.122	C10H18N2O5	[M+H]+	Leu-Asp*	Amino acids and derivatives	Amino acids and derivatives	32949-40-9	1	425828	456278	459292	399577	362008	440578	91926.9	82826.7	73757.8	145210	131680	213060	357989	285373	300591	-	-
MW0107430	247.13	86.1	246.122	C10H18N2O5	[M+H]+	Ile-Asp*	Amino acids and derivatives	Amino acids and derivatives	-	1	425828	456278	459292	399577	362008	440578	91926.9	82826.7	73757.8	145210	131680	213060	357989	285373	300591	-	-
Zmhn002227	385.11	223.06	386.121	C17H22O10	[M-H]-	4-O-Glucosyl-sinapate	Phenolic acids	Phenolic acids	-	1	191874	170753	217502	1.89476e+06	2.03444e+06	2.01416e+06	147300	109528	114821	2.92216e+06	2.50964e+06	2.37335e+06	1.19001e+06	1.51235e+06	1.43308e+06	C02919	-
Lmgp004167	291.09	139.04	290.079	C15H14O6	[M+H]+	3',4,4',5,7-Pentahydroxyflavan (Luteoforol)	Flavonoids	Flavanols	13392-26-2	3	52304.3	79196.7	62064	41825.3	63846.2	55432.1	95831.4	60270.5	96782.8	47228.1	55908.7	51847.1	61197.8	48786.9	60323.3	C05907	ko00941
Wbsp000037	236.16	58.02	235.157	C14H21NO2	[M+H]+	1-[3-(4-methyl-6-oxocyclohex-1-en-1-yl)propyl]pyrrolidin-2-one	Others	Ketone compounds	-	2	347427	351668	352720	395344	382814	462497	213780	222876	231454	5.35386e+06	4.87556e+06	4.76338e+06	1.51874e+06	1.60904e+06	1.9103e+06	-	-
pme0281	165.019	121.029	166.027	C8H6O4	[M-H]-	Terephthalic acid*	Phenolic acids	Phenolic acids	100-21-0	2	2.58328e+06	1.93522e+06	1.73453e+06	1.34803e+06	1.23806e+06	1.81207e+06	1.51533e+06	1.07913e+06	1.39851e+06	1.01651e+06	1.09503e+06	1.29989e+06	1.68096e+06	1.31491e+06	1.54843e+06	C06337	ko01100
mws2218	195.09	83.06	194.08	C8H10N4O2	[M+H]+	Caffeine	Alkaloids	Alkaloids	58-08-2	1	124252	135712	59812.7	57199	77901.9	52711.9	19699.9	5082.08	12250.2	52275.5	178391	36520.1	60800	73647.6	77246.8	C07481	ko00232,ko01100,ko01110
MW0153187	473.23	223.13	472.232	C24H32N4O6	[M+H]+	Lys-Tyr-Tyr	Amino acids and derivatives	Amino acids and derivatives	-	3	1063.98	9926.3	8542.3	47988.3	30222.4	76373.3	37338.3	24416.3	37562.9	18407.5	14825.6	10124.6	29019.3	36714.6	31231.5	-	-
pme0513	151.06	59	152.069	C5H12O5	[M-H]-	Xylitol*	Others	Saccharides	87-99-0	3	44351.4	33838.2	34083.5	780024	702224	660614	1.36878e+06	1.42768e+06	1.88223e+06	244201	251071	147371	541346	603099	690679	C00379	ko00040,ko01100,ko02010
Lmhp001461	229.15	70.07	228.147	C11H20N2O3	[M+H]+	L-Prolyl-L-Leucine	Amino acids and derivatives	Amino acids and derivatives	52899-07-7	2	213618	200336	254802	510096	493603	578862	174951	184627	153672	178406	253145	204234	241462	243440	297871	-	-
MW0158707	447.13	136.99	448.13	C21H24N2O7S	[M-H]-	TyrMe-Met-OH	Amino acids and derivatives	Amino acids and derivatives	-	3	55522.1	62312.5	50969.9	247897	263217	255144	382684	516951	394908	55163.4	45238.8	41599.5	142448	178268	177181	-	-
mws0341	131.07	85.07	132.079	C6H12O3	[M-H]-	2-Hydroxyisocaproic acid	Organic acids	Organic acids	20312-37-2	1	1.34251e+06	1.67767e+06	1.89651e+06	2.46807e+06	2.32737e+06	2.45742e+06	858602	938063	744895	971901	1.05584e+06	1.18891e+06	1.13095e+06	1.36683e+06	1.43948e+06	C03264	-
mws1336	138.06	120.04	137.048	C7H7NO2	[M+H]+	4-Aminobenzoic acid	Phenolic acids	Phenolic acids	150-13-0	3	38765.8	70094.9	54034.7	28268.4	30898	24606.2	53451.8	48539.9	70414.7	51180	47612.7	46326.2	51987.4	46229.3	40606.8	C00568	ko00790,ko01100,ko01240
pmb0981	348.07	136.06	347.063	C10H14N5O7P	[M+H]+	Adenosine 5'-monophosphate	Nucleotides and derivatives	Nucleotides and derivatives	61-19-8	3	3.4478e+06	2.29697e+06	2.91823e+06	3.99954e+06	4.15486e+06	4.41461e+06	4.46746e+06	4.48115e+06	4.01724e+06	4.21581e+06	4.00898e+06	4.10956e+06	2.94136e+06	3.6787e+06	3.05463e+06	C00020	ko00230,ko00908,ko01100,ko01110,ko01232,ko01240
pmb0786	180.09	163.06	179.079	C6H13NO5	[M+H]+	D-Glucosamine	Others	Saccharides	3416-24-8	3	135743	140298	145647	180609	160946	183828	127318	164083	122718	154663	120644	168462	178084	146915	142999	C00329	ko00520,ko01100,ko01250
Lmdp002381	227.09	149.06	226.084	C11H14O5	[M+H]+	Genipin	Terpenoids	Monoterpenoids	6902-77-8	2	8.69312e+06	9.47838e+06	9.31229e+06	1.18866e+07	1.04296e+07	1.06851e+07	1.61629e+07	1.43381e+07	1.48674e+07	4.76472e+06	5.44683e+06	5.21458e+06	9.93359e+06	1.15483e+07	1.27344e+07	C09780	-
Zmdp006307	359.15	137.06	358.142	C20H22O6	[M+H]+	sanshodiol	Lignans and Coumarins	Lignans	-	3	26330.8	20657.6	32850.7	140581	157993	186062	97818.6	114430	91938	34315.7	38104.2	38477	66796.1	68657.4	83220.8	-	-
Sazp005604	417.15	191.07	416.147	C22H24O8	[M+H]+	Comazaphilone E	Others	Others	-	1	443394	531928	494934	75088.3	125403	59764	614683	694615	809335	222531	238165	175022	378579	365967	457223	-	-
pmn001423	385.19	223.14	386.194	C19H30O8	[M-H]-	Roseoside	Others	Ketone compounds	54835-70-0	3	41458.3	52390	70471.2	45185.1	49502.3	52537.4	13043.5	31665.5	21981	100734	116534	103569	56228.8	58429.2	70434.8	-	-
MWSmce295	245.07	113.03	244.07	C9H12N2O6	[M+H]+	1-beta-D-Arabinofuranosyluracil	Nucleotides and derivatives	Nucleotides and derivatives	3083-77-0	2	183526	184424	221753	186126	171213	142764	96861.8	123584	101859	130154	128241	137012	140351	179658	156926	C16908	-
pme0490	124.04	78.03	123.032	C6H5NO2	[M+H]+	Nicotinic acid (Vitamin B3)*	Others	Vitamin	59-67-6	2	1.2854e+06	1.34038e+06	1.40338e+06	407128	488993	456980	839423	985611	872402	647564	562652	582559	675074	750918	583983	C00253	ko00760,ko00960,ko01100,ko01110,ko01240
MWSHY0102	303.05	229.05	302.043	C15H10O7	[M+H]+	Morin	Flavonoids	Flavonols	480-16-0	2	26396	30383	30528.4	54652.3	54570.3	67334.7	50618.5	47491.6	35370.4	4455.63	1902.39	5558.23	32481	28241.9	25361.7	C10105	-
MW0168304	391.29	59.01	332.272	C22H36O2	[M+CH3COO]-	Docosa-4,10,13,16-tetraenoic acid	Lipids	Free fatty acids	-	3	33208.9	33389.4	36241.4	31084.6	33986.4	29117.7	31258.7	41196.5	38673.8	35980.6	36267.7	37508.5	30635.2	28577.2	36252.1	-	-
pmn001691	327.22	291.2	328.225	C18H32O5	[M-H]-	9,12,13-Trihydroxy-10,15-octadecadienoic acid	Lipids	Free fatty acids	-	1	20982.8	23283.4	16023.9	23894.5	26061.8	25668.6	38052.2	42353.8	36408.4	26139.1	24065.3	29020.8	22330.6	27247.5	28465.3	-	-
pmp000087	269.1	177.05	268.095	C13H16O6	[M+H]+	2-Feruloyl-sn-glycerol	Phenolic acids	Phenolic acids	-	2	55618.2	53918.8	126599	146775	124491	123037	66589.7	79732.6	49510.7	75704.3	27858.1	63554.1	66862.8	81953.7	85119.4	-	-
Lnrp102163	757.21	303.05	756.211	C33H40O20	[M+H]+	Quercetin-3-O-rutinoside-7-O-rhamnoside	Flavonoids	Flavonols	-	2	204010	231249	259419	993878	1.86139e+06	2.03045e+06	609718	897199	976298	155711	212342	96511.1	473711	574845	605556	-	-
pmn001407	503.34	279.16	504.345	C30H48O6	[M-H]-	2,3,16,21-Tetrahydroxyolean-12-en-28-oic acid (Platycogenic acid C)	Terpenoids	Triterpene	26121-81-3	2	3746.89	2847.99	1184.42	20520.9	16499.3	20577	22350.4	25139.9	18995.2	82524	94876.2	66428.4	29414.9	24037.9	30668.8	-	-
mws2125	166.98	78.96	167.982	C3H5O6P	[M-H]-	Phosphoenolpyruvate	Organic acids	Organic acids	138-08-9	3	61571.5	54043.1	71907.9	111786	64606.2	56985.2	85154.1	83367.1	75775.8	33442.4	41430.2	36271.7	48584.8	61988.9	52819	C00074	ko00010,ko00020,ko00400,ko00440,ko00620,ko00710,ko00996,ko00999,ko01100,ko01110,ko01200,ko01230,ko01240
mws1329	463.09	301.04	464.096	C21H20O12	[M-H]-	Quercetin-7-O-glucoside	Flavonoids	Flavonols	491-50-9	3	299261	181037	217949	52564.1	68370.4	67457	24099.4	37845.9	20161.6	87682.3	89234.6	103047	46506	59047.4	49734.7	C12639	-
Lskp211219	435.15	127.04	434.142	C18H26O12	[M+H]+	methoxyhydroquinone-4-O-β-D-apiosyl-(1→6)-β-D-glucopyranoside	Lignans and Coumarins	Lignans	-	3	82552.2	87463.3	94623.6	56558.7	74737.3	43678.1	273581	278750	216431	35627.1	30840.2	44186.7	69974.5	90089.9	83266.4	-	-
Lmhp008337	426.26	285.24	425.254	C19H40NO7P	[M+H]+	LysoPE 14:0(2n isomer)	Lipids	LPE	-	3	88081.9	104052	118597	6845.18	6545.15	5137.63	44256.6	44397.1	52728.3	142934	140677	147695	62873.3	80805.3	75570.9	-	-
Zmsn002575	403.12	223.07	404.132	C17H24O11	[M-H]-	Hastatoside	Terpenoids	Monoterpenoids	50816-24-5	3	1.03538e+06	1.17494e+06	1.17789e+06	57065.5	55264.2	50418.6	1.65623e+06	1.50878e+06	2.22321e+06	162107	145006	139798	553700	697990	692818	-	-
pme3967	312.13	180.09	311.123	C12H17N5O5	[M+H]+	2-(Dimethylamino)guanosine*	Nucleotides and derivatives	Nucleotides and derivatives	2140-67-2	1	253215	253351	274212	190360	269172	192900	139372	112125	94488.2	107924	92059.8	111171	167250	159417	201250	-	-
Zmpn000638	130.05	88.04	131.07	C4H9N3O2	[M-H]-	3-Guanidinopropionic acid	Organic acids	Organic acids	353-09-3	3	131880	129994	119776	163046	170449	197983	565695	540459	607252	73220.9	61021.1	65974.1	190941	204073	242720	C03065	-
Lmtn003096	523.22	361.14	524.226	C26H36O11	[M-H]-	Secoisolariciresinol 4-O-glucoside	Lignans and Coumarins	Lignans	-	2	1.85973e+06	2.13801e+06	2.12496e+06	270360	268860	305737	81942.5	81948.7	75455.2	576735	598333	597169	827479	686169	655702	-	-
mws1090	259.02	96.97	260.03	C6H13O9P	[M-H]-	Glucose-1-phosphate*	Others	Saccharides	59-56-3	1	446619	406631	446611	2.77451e+06	3.01543e+06	2.43024e+06	206847	363892	381095	401147	406518	437001	1.25622e+06	988698	1.22697e+06	C00103	ko00010,ko00040,ko00052,ko00500,ko00520,ko00523,ko00561,ko01100,ko01110,ko01240,ko01250
Zjrp081005	633.39	439.36	632.392	C36H56O9	[M+H]+	oleanolic acid-GlurA	Terpenoids	Triterpene Saponin	-	2	88488.6	322153	301726	576087	616986	547051	97411	119151	101396	142401	149207	183930	275307	274267	340062	-	-
mws0267	105.02	105.02	106.027	C3H6O4	[M-H]-	DL-Glyceric Acid	Organic acids	Organic acids	473-81-4	3	294526	300015	280805	336419	254946	295970	149563	146953	183700	430682	435004	422509	339226	326201	411176	C00258	ko00030,ko00260,ko00561,ko00630,ko01100,ko01110,ko01200
Hmsp000364	144.1	98.09	143.095	C7H13NO2	[M+H]+	L-Cyclopentylglycine	Amino acids and derivatives	Amino acids and derivatives	2521-84-8	2	717486	692962	711959	7.8522e+06	8.32605e+06	8.38254e+06	1.12503e+06	1.33644e+06	1.18177e+06	1.66372e+06	1.56676e+06	1.36339e+06	3.25066e+06	4.12432e+06	4.0703e+06	-	-
Hmln002199	505.1	300.03	506.106	C23H22O13	[M-H]-	Quercetin-3-O-(6''-O-acetyl)galactoside	Flavonoids	Flavonols	-	3	17408.6	12865.6	13077.8	9	9	9	12328.2	7601.68	6968.32	14473.8	24586.1	18346.3	12448.6	16125.4	14618.4	-	-
Zahp003766	597.15	303.05	596.138	C26H28O16	[M+H]+	Quercetin 3-O-glucoside 7-O-xyloside	Flavonoids	Flavonols	-	3	5667.37	5740.94	3363.91	2555.35	5596.35	4741.97	9	9	9	38738.2	21869.3	25299.7	8665.79	10633.3	8487.57	-	-
Wbsp006128	503.34	485.33	502.329	C30H46O6	[M+H]+	8,19-Dihydroxy-20-(hydroxymethyl)-3,7,11,16,20-pentamethyl-22-oxopentacyclo[13.8.0.03,12.06,11.016,21]tricos-1(23)-ene-7-carboxylic acid	Terpenoids	Triterpene	-	2	24813.7	25933.8	24432.6	77838.5	78034.7	65203.9	80364.7	79899.4	78903.3	281193	300412	58608.7	44493.6	37330.3	48319.9	-	-
MWSmce706	129.07	56.05	128.059	C5H8N2O2	[M+H]+	Cyclo(Ala-Gly)	Amino acids and derivatives	Amino acids and derivatives	4526-77-6	3	604155	714718	599728	469859	434916	389575	603157	657720	705778	1.54103e+06	1.63255e+06	1.58796e+06	735457	708184	894001	-	-
Lazn002600	439.16	195.07	440.168	C21H28O10	[M-H]-	Erythro-Guaiacylglycerol-β-threo-syringylglycerol Ether	Lignans and Coumarins	Lignans	1313434-74-0	3	79968.5	91093.5	70068.1	63374.9	59301	87108	240161	286562	270111	38763.5	40601.5	26751.6	85539.4	110943	99910.4	-	-
mws0470	117.019	73.0295	118.027	C4H6O4	[M-H]-	Methylmalonic acid*	Organic acids	Organic acids	516-05-2	1	5.32689e+06	5.91004e+06	4.71115e+06	6.12797e+06	1.37708e+07	1.53699e+07	4.01168e+06	3.82332e+06	1.16412e+07	7.09108e+07	7.43439e+07	7.95047e+07	1.61248e+07	2.07931e+07	1.7894e+07	C02170	ko00240,ko00280,ko00640,ko01100
MWSHC20110	301.07	286.05	300.063	C16H12O6	[M+H]+	8-Methoxyapigenin*	Flavonoids	Flavones	57096-02-3	1	30264.8	34379	31358.6	129062	113621	135174	51954	58903.4	63845.5	58569.1	43744.7	49572.8	54715.2	56181.4	68775.5	-	-
MWS4525	166.07	124.05	165.065	C6H7N5O	[M+H]+	6-O-methylguanine	Nucleotides and derivatives	Nucleotides and derivatives	20535-83-5	3	106855	127278	119201	193796	254387	191863	68014	46917.8	67184.5	149019	173971	147339	136649	165144	129937	-	-
ZINC1562127	209.12	131.08	186.126	C10H18O3	[M+Na]+	10-Hydroxy-2-decenoic acid	Lipids	Free fatty acids	14113-05-4	3	1.11313e+06	637363	753039	681977	764160	663774	1.22771e+06	680307	568083	1.61292e+06	1.84804e+06	1.47501e+06	716370	887584	921283	-	-
MWS5235	299.26	253.25	300.266	C18H36O3	[M-H]-	12-Hydroxyoctadecanoic acid	Lipids	Free fatty acids	106-14-9	3	5590.99	8141.27	7790.63	5119.48	7684.09	7332.13	3512.4	5428.86	4472.4	4919.94	8075.77	4072.83	3325.15	4325.54	3939.66	-	-
Wayn002083	326.12	164.07	327.131	C15H21NO7	[M-H]-	N-(1-Deoxy-1-fructosyl)Phenylalanine	Nucleotides and derivatives	Nucleotides and derivatives	-	2	45775.1	59173.5	46554.3	117874	120876	124599	77619.3	87563.3	89131.2	188410	203309	216846	113904	111256	140044	-	-
MWS201444	204.1	84.04	203.091	C7H13N3O4	[M+H]+	Gln-Gly	Amino acids and derivatives	Amino acids and derivatives	2650-65-9	2	2.77657e+06	2.67102e+06	3.24336e+06	3.78783e+06	2.63221e+06	3.13e+06	1.97167e+06	2.086e+06	2.19336e+06	3.06031e+06	3.16018e+06	3.04099e+06	2.49392e+06	3.0814e+06	2.45752e+06	-	-
MW0156745	421.17	188.07	420.164	C19H24N4O7	[M+H]+	Ser-Glu-Trp	Amino acids and derivatives	Amino acids and derivatives	-	3	16321	16590.4	9951.26	25280.5	23579.3	48839.8	15411.6	8340.01	9798.91	21936.8	33678.7	28051.5	21359	26389.3	21035.6	-	-
Lmmn005003	1087.51	1087.5	1088.5	C52H80O24	[M-H]-	Medicagenic acid-3-O-glucuronide-28-O-xylosyl(1,4)-rhamnosyl(1,2)-arabinoside	Terpenoids	Triterpene Saponin	128192-15-4	3	882795	969799	1.04027e+06	15052.1	23054.9	34462.1	872425	631029	940472	1.7382e+06	2.04697e+06	2.15762e+06	1.04216e+06	944042	800304	-	-
MWSmce692	277.22	59.01	278.225	C18H30O2	[M-H]-	γ-Linolenic Acid*	Lipids	Free fatty acids	506-26-3	1	41561.8	37362.6	36395.6	52378.5	63590.2	45209.4	47071.7	49520.1	46672	83895.2	88066	77854.7	55629	65343.5	72470.5	C06426	ko00591,ko01040,ko01100
Walp007214	290.27	88.08	289.262	C16H35NO3	[M+H]+	2-Aminohexadecane-1,5,6-triol	Lipids	Sphingolipids	-	1	7497.69	11761.9	11973.8	14221.9	9115.74	15055.2	10975.1	20911.5	16142.7	14377.4	18073.4	13865.7	25151.9	30958.2	32581	-	-
MWSmce549	303.25	57.07	302.246	C17H34O4	[M+H]+	1-Monomyristin	Lipids	Glycerol ester	589-68-4	3	155163	147929	147194	128291	126683	134345	142693	123928	121927	161897	145781	157798	84194.3	98908.5	109990	-	-
MW0155150	392.13	230.04	369.136	C16H23N3O5S1	[M+Na]+	Phe-Cys-Thr	Amino acids and derivatives	Amino acids and derivatives	-	3	3.7152e+06	2.7838e+06	4.2224e+06	4.34993e+06	3.78246e+06	5.17277e+06	4.23868e+06	2.95814e+06	4.09737e+06	5.22344e+06	5.47911e+06	5.36906e+06	3.46742e+06	4.04163e+06	4.53184e+06	-	-
Waln003742	341.09	195.05	342.095	C15H18O9	[M-H]-	1-O-p-Coumaroyl Galactonic Acid	Phenolic acids	Phenolic acids	-	1	159704	99894.8	127820	288646	381223	393307	163004	173018	204161	31516.8	67080	36970	152081	155027	191778	-	-
Lmmp002963	625.18	317.06	624.169	C28H32O16	[M+H]+	6-C-Methylquercetin-3-O-rutinoside	Flavonoids	Flavonols	-	1	75102.5	89766	118239	109496	109540	103076	189722	199624	166739	136534	131877	138156	117159	152127	129891	-	-
MW0150099	539.2	257.1	538.191	C23H30N4O11	[M+H]+	Glu-Phe-Asp-Glu	Amino acids and derivatives	Amino acids and derivatives	-	3	111579	319467	261276	1.39294e+06	1.31558e+06	980312	19948.9	28851	27284.7	695344	757544	1.25806e+06	681692	573383	749965	-	-
pmb2991	739.21	269.2	740.216	C33H40O19	[M-H]-	Apigenin-7-O-glucoside-4'-O-rutinoside	Flavonoids	Flavones	-	3	267700	278410	269276	529020	640705	618152	534616	625069	595394	61851.9	64228.4	84874.2	546301	490995	638706	-	-
MW0012936	399.31	149.02	398.303	C23H42O5	[M+H]+	1-Oleoyl-2-acetyl-sn-glycerol	Lipids	Glycerol ester	86390-77-4	3	380804	310785	354397	6774.83	6780.57	5738.58	5234.19	5420.89	8025.68	9066.14	7316.28	7600.04	69740.8	84288.3	91140.3	-	-
Lmmp003042	169.05	123.04	168.042	C8H8O4	[M+H]+	Protocatechuic Acid Methyl Ester	Phenolic acids	Phenolic acids	2150-43-8	2	53049.2	51943.7	49274.7	64076.5	37358.8	62057.8	45885.6	74753.9	86943.6	280615	241333	270402	109822	106231	135081	-	-
Hmbn004734	455.32	455.32	456.324	C29H44O4	[M-H]-	3,23-Dihydroxy-30-noroleana-12,20(29)-dien-28-oic acid (30-Norhederagenin)	Terpenoids	Triterpene	117654-06-5	3	23649.2	11813.5	4922.33	941671	1.02708e+06	928636	42145	19211.3	14463.5	24793	20737.2	28870.8	173204	216321	224476	-	-
MW0155364	388.17	120.08	365.195	C18H27N3O5	[M+Na]+	Phe-Thr-Val	Amino acids and derivatives	Amino acids and derivatives	-	3	110110	208877	184702	2.28687e+06	1.69221e+06	1.68594e+06	1.36227e+06	1.47282e+06	1.40228e+06	2.2701e+06	2.07837e+06	2.11455e+06	1.09634e+06	1.33473e+06	1.43389e+06	-	-
Wbmn011269	377.23	295.23	378.241	C22H34O5	[M-H]-	Vitexilactone	Terpenoids	Ditepenoids	61263-49-8	1	108663	106177	110932	106591	109503	101893	78987.8	88549.4	79657.1	376721	370437	361489	150851	144108	184367	-	-
pma0791	521.13	273.08	520.122	C24H24O13	[M+H]+	Naringenin-7-O-(6''-malonyl)glucoside	Flavonoids	Flavanones	-	3	476316	565487	609196	316258	325914	233728	128940	122518	116050	180399	185488	133817	199019	255307	209755	-	-
mws4175	175.02	85.03	176.032	C6H8O6	[M-H]-	D-Glucurono-6,3-lactone	Others	Saccharides	32449-92-6	3	126359	147976	157730	142591	31999.6	142277	84945.2	94722.8	110057	174561	148022	163448	101331	132995	117447	C02670	ko00053,ko01100
pme1651	176.07	130.07	175.063	C10H9NO2	[M+H]+	Indole-3-acetic acid (IAA)	Alkaloids	Plumerane	87-51-4	3	67613.9	65404.1	78397.5	142161	111290	141300	86709	114139	75695.8	91083.6	80849.2	87339.8	86828.4	112776	108225	C00954	ko00380,ko01100,ko04075
MW0156814	551.21	191.07	550.206	C20H34N6O10S	[M+H]+	Ser-Leu-Asp-Cys-Asn	Amino acids and derivatives	Amino acids and derivatives	-	3	485032	513802	584699	136148	73921.9	185278	125224	130204	108981	198212	139601	228185	191316	204646	156477	-	-
pmb0530	664.12	136.06	663.109	C21H27N7O14P2	[M+H]+	Nicotinic acid adenine dinucleotide	Nucleotides and derivatives	Nucleotides and derivatives	53-84-9	3	224712	140287	206316	225795	203200	252693	244935	219350	180164	562691	498451	728455	219899	267780	208670	C00003	ko00190,ko00730,ko00760,ko01100,ko01240
Zmpn003368	293.21	195.14	294.219	C18H30O3	[M-H]-	13S-Hydroxy-9Z,11E,15Z-octadecatrienoic acid	Lipids	Free fatty acids	87984-82-5	2	15375.5	18652.9	17349.8	9619.85	14059.9	13021.3	9043.23	8023.46	10414.8	8583.74	7124.77	7523.31	9450.53	12343.7	10566.9	C16316	ko00592
MWS3270	166.02	79.96	167.022	C7H5NO4	[M-H]-	Quinolinic Acid	Alkaloids	Pyridine alkaloids	89-00-9	3	109283	80758.3	74329.4	149530	146976	162624	167646	200214	181616	146324	158893	165900	125262	99262.4	128136	C03722	ko00380,ko00410,ko00760,ko01100,ko01240
MW0150458	386.18	224.13	385.164	C20H23N3O5	[M+H]+	Gly-Phe-Tyr	Amino acids and derivatives	Amino acids and derivatives	70421-71-5	3	42955.1	42581	39678	17393.2	39866	14222.7	87867	87720.7	76016	10057.8	13531.2	30693	37262.2	44491.9	34307	-	-
pmn001667	577.14	407.08	578.142	C30H26O12	[M-H]-	Procyanidin B4	Tannins	Proanthocyanidins	29106-51-2	1	401628	160484	193867	168597	193829	180990	201227	127911	181491	121688	188380	145096	147687	192568	163649	C10238	-
Zamn00402	179.06	59.01	180.063	C6H12O6	[M-H]-	sorbose*	Others	Saccharides	-	1	1.14829e+06	1.33644e+06	1.37699e+06	2.71502e+06	3.14473e+06	2.50498e+06	776539	859171	724542	5.80164e+06	5.73782e+06	5.96011e+06	2.32338e+06	3.05386e+06	2.75734e+06	-	-
mws1200	177.06	145.03	178.063	C10H10O3	[M-H]-	p-Coumaric acid methyl ester	Phenolic acids	Phenolic acids	19367-38-5	3	5943.9	3552.62	6888.27	127063	140856	164114	12126.9	17686	10608.7	33408.7	35982	33210.5	27575.6	24577.7	32146.6	-	-
mws0749	137.02	93.03	138.032	C7H6O3	[M-H]-	4-Hydroxybenzoic acid	Phenolic acids	Phenolic acids	99-96-7	2	2.3535e+06	4.03684e+06	3.0091e+06	2.15536e+06	2.10969e+06	2.11628e+06	1.26207e+06	1.17669e+06	1.23348e+06	801719	752981	747606	1.33606e+06	1.61271e+06	1.75425e+06	C00156	ko00130,ko00790,ko01100,ko01110,ko01240
Wbtn006077	405.08	243.03	406.09	C19H18O10	[M-H]-	Lancerin; 4-C-Glucosyl-1,3,7-Trihydroxyxanthone	Flavonoids	Other Flavonoids	81991-99-3	3	9478.73	11578.2	11003.9	218112	265095	240787	88322.8	89841	84115.5	228827	249655	238012	109693	143168	121793	C10075	-
Wmhp000055	169.05	65.04	168.042	C8H8O4	[M+H]+	2,5-Dimethoxybenzoquinone*	Quinones	Quinones	3117-03-1	1	1.21001e+06	1.28078e+06	1.26336e+06	4.41779e+06	3.73274e+06	4.00364e+06	1.52672e+06	1.84221e+06	1.86032e+06	1.32781e+06	1.44892e+06	1.45806e+06	1.75537e+06	2.28263e+06	1.91855e+06	-	-
MW0150858	401.16	330.11	400.153	C15H24N6O5S1	[M+H]+	His-Asn-Met	Amino acids and derivatives	Amino acids and derivatives	-	3	634438	577679	652370	57575.4	40967.4	52918.6	8360.39	8134.06	6543.46	153570	198003	154913	161278	123561	153645	-	-
Lakn000379	665.22	383.12	666.237	C28H42O18	[M-H]-	2,5-Dihydroxyphenylacetate ethyl triglucoside	Phenolic acids	Phenolic acids	-	1	143812	188292	144395	671858	605078	527742	194856	122071	442591	261146	353406	294625	436193	386083	506458	-	-
pme0241	123.04	79.05	122.037	C7H6O2	[M+H]+	Benzoic acid	Phenolic acids	Phenolic acids	65-85-0	3	96736.2	70625.3	75950.8	128227	93720.6	100691	90952.3	86243	65315.2	112630	91362.6	72427.5	101972	90496.2	77421.9	C00180	ko00996,ko01100,ko01110
Zmyn005384	299.26	253.26	300.266	C18H36O3	[M-H]-	2R-Hydroxyoctadecanoic Acid*	Lipids	Free fatty acids	26633-48-7	1	115450	105042	79389.4	73582.6	89948.1	106801	135469	235100	127979	216872	192299	210019	142080	111471	114601	C03042	-
pme3227	579.17	433.11	578.164	C27H30O14	[M+H]+	Vitexin-2''-O-rhamnoside	Flavonoids	Flavones	64820-99-1	1	21810.2	51196.3	68644.2	456292	355441	260090	308726	225362	162494	95804.4	94377.3	112234	145269	191603	174674	C12628	ko00944
MWS0274	165.056	119.05	166.063	C9H10O3	[M-H]-	DL-3-Phenyllactic acid*	Organic acids	Organic acids	828-01-3	3	185176	174613	205830	111847	99232.9	106212	866496	1.12746e+06	950855	645699	716936	746571	321382	422409	394762	-	-
Xmyp005599	611.16	287.06	610.153	C27H30O16	[M+H]+	Kaempferol-3-O-galactoside-4'-O-glucoside	Flavonoids	Flavonols	-	2	709084	711510	696325	1.74246e+06	1.57384e+06	1.66045e+06	3.47298e+06	3.64052e+06	3.53742e+06	330322	246414	296221	1.38594e+06	1.44565e+06	1.77869e+06	-	-
MW0114715	613.18	373.09	614.185	C27H34O16	[M-H]-	Leiocarposide	Phenolic acids	Phenolic acids	71953-77-0	3	128916	146190	152259	415913	396017	420969	18795.6	21374.3	31012.2	9	9	9	143572	149427	114490	-	-
mws5035	279.17	120.08	278.163	C15H22N2O3	[M+H]+	L-Leucyl-L-phenylalanine	Amino acids and derivatives	Amino acids and derivatives	56217-82-4	3	84004	141241	113852	176021	198623	184644	23197.3	35960.6	34629.4	161648	110153	135813	108687	115057	140319	-	-
Lmcn003163	579.08	289.07	580.085	C28H20O14	[M-H]-	Epitheaflavic acid-3-O-Gallate	Flavonoids	Flavanols	34218-97-8	3	51227.1	27603.8	29015	50797.4	60741.9	59121.3	25915	32671.9	28344.8	62878.4	52900.8	64684.5	50592.4	38328.1	44456.7	-	-
MW0149771	408.19	193.08	407.18	C18H25N5O6	[M+H]+	Gln-Phe-Asn	Amino acids and derivatives	Amino acids and derivatives	-	3	174375	150301	120667	492541	584874	539446	965742	1.30047e+06	1.35142e+06	115679	135087	137306	376560	320832	424078	-	-
pme2266	245.1	227.08	244.088	C10H16N2O3S	[M+H]+	Biotin	Others	Vitamin	58-85-5	3	63284.6	67503.3	66495.3	227576	228029	182353	38005.1	29649.4	36547.4	211961	264764	177554	124895	162469	134901	C00120	ko00780,ko01100,ko01240,ko02010
Wasn000410	245.04	153	246.05	C6H15O8P	[M-H]-	sn-glycero-3-phospho-(1'-sn-glycerol)	Others	Others	-	3	1.6557e+06	1.90837e+06	1.19366e+06	755193	737382	618931	2.91903e+06	3.43469e+06	3.37742e+06	2.79439e+06	2.50433e+06	2.5285e+06	1.47587e+06	1.94564e+06	1.80343e+06	-	-
pme3382	160.06	98.02	161.069	C6H11NO4	[M-H]-	N-Acetyl-L-threonine	Amino acids and derivatives	Amino acids and derivatives	17093-74-2	3	45478.5	49030.8	34261.8	87173.7	81397.7	89999.7	54762.9	70853.1	56418.9	31906.8	34714.1	40954.8	58004.8	55653.5	71477.2	-	-
Lmjp003295	479.12	317.07	478.111	C22H22O12	[M+H]+	6-Methoxykaempferol-3-O-glucoside*	Flavonoids	Flavonols	63422-27-5	3	237243	945566	279715	3.3632e+06	2.8561e+06	3.12499e+06	1.74107e+06	3.42639e+06	2.44529e+06	144424	171181	252438	1.5783e+06	1.69033e+06	1.28352e+06	-	-
mws0183	153.02	109.03	154.027	C7H6O4	[M-H]-	3,4-Dihydroxybenzoic acid (Protocatechuic acid)*	Phenolic acids	Phenolic acids	99-50-3	1	2.45976e+06	3.32247e+06	4.01469e+06	2.45493e+06	2.59377e+06	3.09629e+06	3.96875e+06	4.31491e+06	4.51449e+06	1.39506e+06	1.51226e+06	1.80473e+06	2.52038e+06	3.19095e+06	2.53801e+06	C00230	ko01100,ko01110
Lmmp000897	611.14	287.05	610.132	C30H26O14	[M+H]+	Gallocatechin-(4α→8)-gallocatechin	Flavonoids	Flavanols	-	2	205203	158828	200547	2.8106e+06	2.02949e+06	3.95465e+06	200069	860309	1.03315e+06	1.08104e+06	981070	906278	1.19247e+06	951686	938849	-	-
mws1155	181.07	101.02	182.079	C6H14O6	[M-H]-	D-Mannitol*	Others	Saccharides	69-65-8	1	57110.1	86902	82952	2.54809e+06	2.23809e+06	2.75681e+06	1.11512e+06	1.02446e+06	1.25537e+06	765473	746085	789824	1.06844e+06	945266	1.24589e+06	C00392	ko00051,ko01100,ko02010
Hagn003556	387.16	207.1	388.095	C23H16O6	[M-H]-	7-Benzyloxy-5-hydroxy-3',4'-methylenedioxyflavonoid	Flavonoids	Flavones	-	3	2.38493e+07	30455016	2.82597e+07	3.07463e+07	3.08441e+07	3.6975e+07	4.50955e+07	4.37871e+07	4.28478e+07	1.58594e+07	1.82653e+07	1.98026e+07	2.65212e+07	3.01407e+07	3.49999e+07	-	-
MW0151089	469.19	163.06	470.213	C19H30N6O8	[M-H]-	His-Ser-Val-Glu	Amino acids and derivatives	Amino acids and derivatives	-	3	754974	640701	725959	825976	703024	770839	616551	758581	688875	6.54073e+06	7.97067e+06	6.35197e+06	1.96553e+06	2.04616e+06	2.52698e+06	-	-
mws0847	150.08	133.05	149.07	C6H7N5	[M+H]+	1-Methyladenine	Nucleotides and derivatives	Nucleotides and derivatives	5142-22-3	2	295425	441190	390112	108351	148700	126559	240962	221666	221105	107715	128095	129703	147345	144561	184163	C02216	-
Wabn003563	385.11	179.07	386.121	C17H22O10	[M-H]-	3'-O-Beta-D-Glucopyranosyl plumbagic acid	Phenolic acids	Phenolic acids	-	2	88047.6	99251.3	169243	1.051e+06	1.07822e+06	999736	67397.9	71781.3	50198.6	1.32745e+06	1.30421e+06	1.50461e+06	808136	612383	754765	-	-
Zajp007311	373.13	343.08	372.121	C20H20O7	[M+H]+	3',4',5',5,7-Pentamethoxyflavone*	Flavonoids	Flavones	53350-26-8	1	12924.3	6954.56	8016.89	43580.4	57011.2	54117.5	8676.31	7291.01	7410.19	49473.4	54358.6	65556.5	21369	25815.9	28306.3	-	-
MWS201449	246.14	141.1	245.138	C10H19N3O4	[M+H]+	Asn-Leu	Amino acids and derivatives	Amino acids and derivatives	22601-71-4	1	48705.8	47646.3	17752.7	26391	39897.9	31668.7	41184	38094.5	35426.4	36084.3	34467.4	29725.6	32717.1	40135.6	43246.7	-	-
Zmpp000906	170.08	107.05	169.074	C8H11NO3	[M+H]+	Norepinephrine	Alkaloids	Alkaloids	51-41-2	1	37315.3	45163.3	41469.5	33867.3	29155.8	28186.9	20686.2	17005	10979.1	16102	8593.87	14931.5	26047.7	24474.3	31760.4	C00547	ko00350,ko01100
HJAP064	565.12	317.08	564.111	C25H24O15	[M+H]+	Isorhamnetin-3-O-(6''-malonyl)glucoside*	Flavonoids	Flavonols	-	3	36939.6	63257.7	37065.5	19273.5	23824.6	14924.2	215437	201953	200987	142955	132919	141450	106223	81925.6	86921.4	-	-
mws4170	179.056	59.0139	180.063	C6H12O6	[M-H]-	D-Glucose*	Others	Saccharides	50-99-7	1	1.21831e+06	957041	1.48146e+06	2.85614e+06	3.25589e+06	2.92809e+06	608294	857674	880585	5.65484e+06	6.34285e+06	5.44617e+06	3.37303e+06	3.07339e+06	2.54202e+06	C00031	ko00010,ko00030,ko00052,ko00500,ko00520,ko00524,ko00901,ko01100,ko01110,ko02010
mws0458	151.04	136.02	152.047	C8H8O3	[M-H]-	Vanillin; 4-Hydroxy-3-Methoxybenzaldehyde*	Phenolic acids	Phenolic acids	121-33-5	3	130424	139594	114548	601073	688213	621773	803130	892115	831163	499034	539628	458927	292213	387856	353221	C00755	ko00996,ko01100,ko01110
Lmyp004084	153.13	107.09	152.12	C10H16O	[M+H]+	Perillyl alcohol	Terpenoids	Monoterpenoids	57717-97-2	3	61492.8	65663.6	79204.8	86854.4	86255.4	102757	75636.3	66676.1	44176.4	24708.8	21618.8	36694	55116.3	71159	57616.7	C22272	-
mws0671	120.07	74.06	119.058	C4H9NO3	[M+H]+	L-Homoserine*	Amino acids and derivatives	Amino acids and derivatives	672-15-1	3	2.00934e+06	1.81365e+06	1.73325e+06	1.32479e+06	1.60834e+06	1.61784e+06	1.40027e+06	1.474e+06	1.65085e+06	951739	917100	856563	1.36474e+06	1.81305e+06	1.59309e+06	C00263	ko00260,ko00270,ko00300,ko00920,ko01100,ko01110,ko01230
pma0149	341.09	207.07	340.079	C15H16O9	[M+H]+	Sinapoyl malate	Phenolic acids	Phenolic acids	92344-58-6	3	23854	18679.4	17437.4	72999.1	74342.6	88078.5	59981.2	52592.2	79368.7	82468.6	85732.6	93651.6	49298.9	64369.7	62908.2	C02887	ko00940,ko01110
Lmsn003628	547.17	223.06	548.174	C23H32O15	[M-H]-	6'-O-Sinapoylsucrose*	Phenolic acids	Phenolic acids	-	2	77203.7	83555.4	112427	287912	244466	252278	553395	480749	549997	62854.6	62631.2	64443.2	255824	218905	193251	-	-
Zmxp004722	435.13	273.08	434.121	C21H22O10	[M+H]+	Thunberginol G 3'-Glucoside*	Lignans and Coumarins	Coumarins	-	1	3.95448e+06	3.89553e+06	3.44855e+06	4.94917e+06	4.49062e+06	4.24809e+06	1.65944e+06	1.47786e+06	1.92492e+06	1.26474e+06	821122	993711	1.69261e+06	2.15884e+06	2.21167e+06	-	-
MWS4285	89.02	71.02	90.0317	C3H6O3	[M-H]-	L-Lactic Acid	Organic acids	Organic acids	79-33-4	3	48405.4	70264.5	42666	25058.1	24032.5	25172.3	40282.1	41847.7	49827.2	17778.6	24698.7	31059.8	27878.8	37091.4	33352	C00186	ko00010,ko00051,ko00620,ko00640,ko01100,ko01110
pme3186	168.99	78.96	169.998	C3H7O6P	[M-H]-	DL-Glyceraldehyde-3-phosphate	Organic acids	Organic acids	591-59-3	3	75257.6	79508.3	74445.3	141587	139201	142161	147724	131399	128629	87648.1	79280.6	65875.4	95382.2	117442	90627	C00661	-
Lmhp008744	677.37	261.22	676.367	C33H56O14	[M+H]+	1-α-Linolenoyl-glycerol-2,3-di-O-glucoside	Lipids	Glycerol ester	-	3	4682.83	4208.51	3888.56	9	9	9	12934.5	8699.14	7302.59	9356.37	6147.24	11065.9	7569.49	7276.9	9387.83	-	-
mws0863	213.02	96.97	214.024	C5H11O7P	[M-H]-	2-Deoxyribose-5'-phosphate	Nucleotides and derivatives	Nucleotides and derivatives	102916-66-5	3	86616.6	73902.9	89405.5	40165.2	22880.2	23265.5	82058.5	76482.5	66253.5	10057.3	18217.2	6858.42	38397.8	50776	43107.3	C00673	ko00030,ko01100
MWSmce230	183.03	124.02	184.037	C8H8O5	[M-H]-	Methyl gallate	Phenolic acids	Phenolic acids	99-24-1	3	30314.4	22286.6	10880.8	25307	68993.4	29308.8	35773.2	24858.9	11065.4	18103.1	31592.9	32802.3	26292.7	34030	33993.3	-	-
Lmsn004092	507.11	169.01	508.122	C23H24O13	[M-H]-	1-O-Galloyl-3-O-Feruloyl-β-D-glucose	Phenolic acids	Phenolic acids	-	3	9	9	9	21869.3	23374.6	19217.8	9	9	9	350627	343199	307504	79736.7	71690.3	94626.1	-	-
MW0158392	597.22	327.12	538.202	C22H30N6O10	[M+CH3COO]-	Tyr-Asn-Gln-Asp	Amino acids and derivatives	Amino acids and derivatives	-	3	336511	320826	408254	64100.9	63795	54957.8	9	2659.25	887.249	154681	159009	144857	123006	157965	160497	-	-
MW0159157	488.23	132.1	487.228	C20H33N5O9	[M+H]+	Val-Ser-Gly-Pro-Glu	Amino acids and derivatives	Amino acids and derivatives	-	3	253869	272347	225695	502769	508820	600736	26897.2	17501.7	21652.2	244392	292514	396024	215382	161636	195531	-	-
Lhzp102808	355.1	163.04	354.11	C20H18O6	[M+H]+	Sesamin	Lignans and Coumarins	Lignans	607-80-7	3	18608.9	12074.8	18985.2	25484.5	31683.2	31887.6	25037.2	16453.2	16184.9	63218.6	80137	85754.6	42923.3	52988.6	40794.7	C10882	-
Wbmn002079	315.11	135.04	316.116	C14H20O8	[M-H]-	Grevilloside G	Phenolic acids	Phenolic acids	791846-69-0	2	26456	51140.2	30088.4	72521.5	100702	91022.3	4243.18	2747.14	1513.52	12691.7	18456.8	14420.4	31332.6	34879.7	26129.7	-	-
Hmyn007168	483.27	255.23	484.28	C22H45O9P	[M-H]-	LysoPG 16:0	Lipids	Glycerol ester	-	3	182167	155919	193848	90582.3	114618	113085	176526	158228	156136	236980	292684	279547	169249	219433	219504	-	-
pme0274	132.1	69.07	131.095	C6H13NO2	[M+H]+	6-Aminocaproic acid	Organic acids	Organic acids	60-32-2	2	1.21111e+07	1.3405e+07	1.34718e+07	3.37131e+07	3.57596e+07	3.47846e+07	1.80397e+06	1.70073e+06	1.74464e+06	3.10625e+07	2.80876e+07	2.66687e+07	2.01691e+07	2.54322e+07	1.98743e+07	C02378	ko01100
mws1333	341.11	113.02	342.116	C12H22O11	[M-H]-	Melibiose	Others	Saccharides	585-99-9	1	8.79799e+06	1.18507e+07	1.03502e+07	1.01539e+07	1.08541e+07	8.23736e+06	8.84006e+06	8.58854e+06	1.00589e+07	1.29308e+07	1.22657e+07	9.0306e+06	1.07607e+07	1.43832e+07	1.28853e+07	C05402	ko00052,ko01100,ko02010
pmn001583	609.15	300.03	610.153	C27H30O16	[M-H]-	Quercetin-3-O-robinobioside	Flavonoids	Flavonols	52525-35-6	1	172367	124072	175089	90843.5	115253	128485	166017	184543	181517	50251.3	44987.7	66566.4	136492	102638	127665	-	-
ML10171848	147.03	85.03	148.037	C5H8O5	[M-H]-	D-Arabinono-1,4-lactone*	Others	Saccharides	2782-09-4	1	222016	203457	221163	220141	259997	238744	186446	172303	160341	310780	323652	238879	239518	239714	304690	C00652	ko00053,ko01100
Ymjm000100	469.33	423.33	468.324	C30H44O4	[M+H]+	24-Hydroxy-3-oxooleana-11,13(18)-dien-28-oic acid	Terpenoids	Triterpene	-	3	251692	224939	269724	28911.9	34806	41423.6	49531.4	45312.8	49891.8	71429.5	85330.7	87131.8	122963	100978	134903	-	-
Zmgp002569	903.27	433.11	902.269	C39H50O24	[M+H]+	kaempferol-3-O-β-glucopyranosyl-(1→2)-[α-rhamnopyranosyl (1→6)]-β-galactopyranoside-7-O-α-rhamnopyranoside	Flavonoids	Flavonols	-	2	9963.72	13887.3	27547.5	258377	371154	321908	130921	90661.2	72502.1	44559.2	54298.4	42706.3	115374	116335	89137	-	-
MWS4295	299.26	253.25	300.266	C18H36O3	[M-H]-	DL-2-hydroxystearic acid*	Lipids	Free fatty acids	629-22-1	1	144627	120125	106082	121986	116177	105890	211375	210464	214562	191922	182740	208521	136725	102483	117572	-	-
MW0153148	505.3	364.22	504.291	C21H40N6O8	[M+H]+	Lys-Thr-Glu-Lys	Amino acids and derivatives	Amino acids and derivatives	-	3	262494	264359	239825	9	9	9	9	9	9	49522.8	82622.8	72299.4	61465.4	50053.5	46993.2	-	-
MWSslk140	192.07	56.05	191.062	C7H13NO3S	[M+H]+	N-Acetyl-L-Methionine	Amino acids and derivatives	Amino acids and derivatives	65-82-7	1	153671	147648	147842	162159	158663	166183	41155.5	23115.4	35419.2	45575.6	47706.4	36704	99786	87016.4	116117	C02712	-
MW0150850	399.16	131.05	398.155	C15H22N6O7	[M+H]+	His-Asn-Glu	Amino acids and derivatives	Amino acids and derivatives	-	3	317239	285857	322519	248194	271773	273662	56377.6	90551.1	68307	456555	441595	479868	234674	207092	275803	-	-
HJAP024	611.16	593.15	610.154	C27H30O16	[M+H]+	Kaempferol-6,8-di-C-glucoside*	Flavonoids	Flavonols	-	3	4345.38	1813.32	3640	21769.7	23814.4	37774	10174.3	15050.8	1687.11	5799	11120.5	7167.28	10489.4	9011.54	7858.85	-	-
mws0264	341.11	119.03	342.116	C12H22O11	[M-H]-	D-Trehalose*	Others	Saccharides	99-20-7	1	1.46768e+07	2.14439e+07	2.27463e+07	1.89317e+07	1.4072e+07	1.55182e+07	1.44911e+07	1.2789e+07	1.58225e+07	1.79685e+07	2.11193e+07	1.82172e+07	1.92746e+07	1.45003e+07	1.6236e+07	C01083	ko00500,ko01100,ko01110,ko02010
MW0158702	455.15	139.04	454.149	C22H22N4O7	[M+H]+	TyrMe-His-OH	Amino acids and derivatives	Amino acids and derivatives	-	3	48372.4	45269.5	35309.9	30002.5	27271	26608.1	22035.3	11309.8	10983.5	28240.2	23942.6	19592.2	24099	26265.2	31813.4	-	-
Hmhn002787	443.19	161.04	444.2	C21H32O10	[M-H]-	(1'R,3R,5R,8'S)-Dihydrophaseic acid-O-β-D-glucoside	Phenolic acids	Phenolic acids	-	3	9566.57	3434.28	21443.4	244265	257077	181105	91540.3	64948.1	115049	292213	263889	278089	117334	148222	115120	-	-
MWSHC20102	197.08	151.04	196.074	C10H12O4	[M+H]+	3-Hydroxy-1-(4-Hydroxy-3-Methoxyphenyl)Propan-1-One	Phenolic acids	Phenolic acids	2196-18-1	2	197817	244058	178736	487391	291388	437221	594827	555678	459405	375635	414630	377384	452474	343759	370012	-	-
mws0206	103.04	57.04	104.047	C4H8O3	[M-H]-	2-Hydroxybutyric Acid	Organic acids	Organic acids	3347-90-8	3	13275	19491	17200.1	21495.7	31446.3	10207.2	57664.6	70830.4	57383	11885.2	12985.5	18591.2	42545.9	56591.1	53845.4	C05984	ko00640
mws0120	258.11	104.11	257.103	C8H20NO6P	[M+H]+	Choline Alfoscerate	Lipids	PC	28319-77-9	1	7.16369e+06	7.00339e+06	6.57771e+06	3.47047e+06	4.14878e+06	4.33471e+06	8.1399e+06	8.98973e+06	9.59716e+06	4.32223e+06	3.84074e+06	3.44039e+06	4.47984e+06	5.75006e+06	4.53157e+06	C00670	ko00564,ko00565
Lmhp008513	677.37	261.22	676.367	C33H56O14	[M+H]+	2-α-Linolenoyl-glycerol-1,3-di-O-glucoside	Lipids	Glycerol ester	-	3	3257.26	3473.06	3045.17	2110.4	1114	1384.21	9738.5	10135.1	9983.94	6464.94	10271.3	7910.79	9339.53	6997.25	7894.34	-	-
Hmjp003546	505.35	469.33	504.345	C30H48O6	[M+H]+	2,3,6,23-Tetrahydroxyurs-12-en-28-oic acid (Madecassic acid)	Terpenoids	Triterpene	18449-41-7	2	9	9	9	304996	317246	306866	9268.72	10338.5	9072.26	9	9	9	79479.7	94746.7	71125.6	-	-
pme3311	338.99	96.97	339.996	C6H14O12P2	[M-H]-	D-Fructose-1,6-biphosphate	Others	Saccharides	488-69-7	3	27699.3	10949	20827.4	17031.8	16507.2	12204.3	38445.1	42372.3	28071.1	40359.8	39248.6	35713.9	30771.3	41227.5	35354.5	C00354	ko00400,ko00710,ko01100,ko01110,ko01200
pme1975	103	59.01	104.011	C3H4O4	[M-H]-	Malonic acid	Organic acids	Organic acids	141-82-2	3	449183	349955	443589	601286	624176	658277	458829	404725	442852	959072	848933	862882	509675	681676	639105	C00383	ko00061,ko00240,ko00410,ko01100,ko01212
pme0278	191.1	128.07	190.095	C7H14N2O4	[M+H]+	2,6-Diaminooimelic acid	Organic acids	Organic acids	583-93-7	3	5.94313e+06	5.30761e+06	5.56442e+06	1.03423e+06	1.2098e+06	1.37598e+06	3.66514e+06	3.71373e+06	3.45007e+06	3.87302e+06	3.17002e+06	2.64798e+06	2.76986e+06	3.61014e+06	2.88871e+06	C00666	ko00300,ko00470,ko01100,ko01110,ko01230
Lmzn001582	387.17	207.1	388.173	C18H28O9	[M-H]-	5'-Glucosyloxyjasmanic acid	Phenolic acids	Phenolic acids	-	1	2.09522e+07	2.1567e+07	2.41005e+07	3.3283e+07	2.83325e+07	3.08866e+07	4.06617e+07	33444838	4.15654e+07	1.71563e+07	1.66929e+07	1.39004e+07	2.36554e+07	2.83488e+07	3.18651e+07	-	-
zjbp120812	425.22	365.19	424.21	C22H32O8	[M+H]+	Scutebarbolide C	Terpenoids	Ditepenoids	-	3	8400.76	11516	14090.8	9932.53	9341.26	10200	8603.09	7336.15	9911.2	7359.16	8522.57	10194.9	7307.25	9549.57	7665.14	-	-
pmn001642	503.08	459.1	504.09	C23H20O13	[M-H]-	Kaempferol-3-O-(2''-O-acetyl)glucuronide	Flavonoids	Flavonols	-	3	22214.5	29006.2	29887.9	27833.7	42819.4	46125	10299.8	8450.71	7171.48	279319	313088	313521	80064.7	84728.5	63382.2	-	-
MW0110222	283.13	137.06	282.122	C13H18N2O5	[M+H]+	Tyr-Thr	Amino acids and derivatives	Amino acids and derivatives	-	3	102579	77463.7	97617.1	1.14805e+06	905044	1.16044e+06	7222.66	9431.29	2143.21	37462.7	35645.9	41376.1	249323	294404	335914	-	-
Lmcn009122	253.217	235.209	254.225	C16H30O2	[M-H]-	(7Z)-Hexadecenoic acid*	Lipids	Free fatty acids	2416-19-5	1	30780	25956.3	27788	52170.9	52701.2	51629.2	35025.2	36014.3	34380.3	32567.6	37859.8	37285.7	32247.4	41177.3	32098.5	-	-
Wbsp001938	220.12	90.06	219.111	C9H17NO5	[M+H]+	Casuarine Analogue	Alkaloids	Alkaloids	-	1	4.72775e+06	5.21291e+06	5.85869e+06	5.23731e+06	6.0094e+06	5.45812e+06	4.40288e+06	4.8779e+06	4.49745e+06	7.24388e+06	6.33258e+06	6.68872e+06	4.84401e+06	6.38783e+06	5.1905e+06	-	-
MW0156946	478.22	132.1	477.201	C25H27N5O5	[M+H]+	Ser-Trp-Trp	Amino acids and derivatives	Amino acids and derivatives	-	3	204695	268149	305257	720019	645770	487554	49644.4	48649.1	47179.8	1.05879e+06	1.02225e+06	1.08442e+06	470030	348471	416952	-	-
MWS201405	319.14	110.07	318.133	C15H18N4O4	[M+H]+	His-Tyr	Amino acids and derivatives	Amino acids and derivatives	35979-00-1	3	27141.9	33092.6	39871.9	13783.7	17767	25299	17230.2	9465.6	20283.1	15586.6	16046.6	16634.6	20983.1	21399.9	16190.2	-	-
HJAP127	757.22	303.05	756.211	C33H40O20	[M+H]+	Quercetin-3-O-(2''-O-Rhamnosyl)rutinoside	Flavonoids	Flavonols	55696-57-6	1	180508	191202	214295	2.34665e+06	2.5619e+06	2.03302e+06	501818	834091	948080	208389	189069	162023	553386	707108	738029	-	-
MW0119718	183.05	83	182.044	C6H6N4O3	[M+H]+	3-Methyluric acid	Organic acids	Organic acids	605-99-2	3	1.45295e+06	2.6392e+06	2.67044e+06	3.29534e+06	3.35219e+06	2.20672e+06	1.27499e+06	1.73456e+06	1.61591e+06	3.25993e+06	2.71938e+06	3.93616e+06	2.8823e+06	2.94215e+06	2.22407e+06	-	-
pme3313	259.02	96.97	260.03	C6H13O9P	[M-H]-	D-Fructose 6-phosphate	Others	Saccharides	643-13-0	1	611800	566255	649913	1.65176e+06	1.63742e+06	1.71e+06	479762	437844	414591	463250	415217	490291	1.09832e+06	812935	971145	C00085	ko00052,ko00500,ko00710,ko01100,ko01110,ko01200
Zmhp003113	903.26	147.04	902.248	C42H46O22	[M+H]+	Vitexin-2''-O-(6'''-p-coumaroyl)glucoside-4'-O-glucoside	Flavonoids	Flavones	-	2	6208.61	12841.4	10357.8	91697.6	87248.3	79410.3	151915	136260	106306	9	9	9	44273.5	56984.4	58907.6	-	-
MW0153541	407.16	245.1	406.152	C15H26N4O7S1	[M+H]+	Met-Glu-Gln	Amino acids and derivatives	Amino acids and derivatives	-	3	139809	95614.8	134159	934900	1.10211e+06	907875	623381	604545	728977	1.2225e+06	1.13035e+06	1.1153e+06	556298	647285	750573	-	-
Lhmp122112	497.31	335.26	496.304	C27H44O8	[M+H]+	5-Pregnene-3,17,20-triol-20-O-glucoside*	Steroids	Cardiac glycoside	-	3	9	9	9	3879.17	1937.27	5213.52	4071.61	2499.32	4013.82	9	9	9	4705.4	5523.16	6358.98	-	-
Lskp211409	497.31	335.26	496.304	C27H44O8	[M+H]+	Ergosta-5,24(28)-diene-3,20,26-triol (Podecdysone C)*	Steroids	Steroid	19458-46-9	3	9	9	9	3879.17	1937.27	5213.52	4071.61	2499.32	4013.82	9	9	9	4705.4	5523.16	6358.98	C16500	-
pme3096	118.01	74.02	119.022	C3H5NO4	[M-H]-	Aminomalonic acid	Organic acids	Organic acids	1068-84-4	3	202939	346211	313182	234673	352264	253128	232328	562489	505964	1.89666e+06	1.70465e+06	1.54033e+06	523005	590496	702378	C00872	-
Zmyn000083	338.99	78.96	339.996	C6H14O12P2	[M-H]-	D-Glucose 1,6-bisphosphate	Others	Saccharides	10139-18-1	3	4833.88	6123.87	6681.5	44957.3	37525.3	40343.2	8906.07	7141.97	7807.14	15811	9837.88	13231.3	16862.6	12498.2	15579	C01231	ko00500,ko01100
Haxp003920	385.16	206.08	384.157	C22H24O6	[M+H]+	5-[4-(3,4-dimethoxyphenyl)-hexahydrofuro[3,4-c]furan-1-yl]-4-methyl-2H-1,3-benzodioxole	Lignans and Coumarins	Lignans	-	3	1.50329e+06	1.42612e+06	1.62607e+06	1.80728e+06	1.81358e+06	1.5646e+06	1.03621e+06	1.72487e+06	1.2211e+06	3.51153e+06	3.27426e+06	3.66203e+06	1.6376e+06	1.93651e+06	2.21708e+06	-	-
MWS0442	527.16	365.1	504.169	C18H32O16	[M+Na]+	Maltotriose	Others	Saccharides	1109-28-0	3	392070	304868	302719	93018.2	171500	238933	369380	436930	422177	175946	159727	174764	253771	330550	261304	C01835	ko02010
Lmjp003044	479.118	317.062	478.111	C22H22O12	[M+H]+	Isorhamnetin-3-O-Glucoside*	Flavonoids	Flavonols	5041-82-7	3	653185	589443	862740	141015	187984	122766	283478	394157	382509	157870	250596	266926	212149	232928	172091	-	-
Lmxn015337	269.25	251.24	270.256	C17H34O2	[M-H]-	Methyl palmitate	Lipids	Free fatty acids	112-39-0	3	3335.67	3969.92	3902.76	4143.41	7338.47	9494.26	5562.51	5472.87	2997.31	3779.43	8314.95	3821.63	4033.08	5434.76	4565.38	C16995	-
Qayp008161	701.37	539.32	700.367	C35H56O14	[M+H]+	Sileneoside H	Steroids	Steroidal saponins	-	3	22543.2	22670.1	25009.6	20808	20940.6	19789	67915	66731.2	69413.3	52460.9	56260.4	47950.6	48859.1	63163.8	65335.2	-	-
pmd0146	548.37	184.07	547.364	C28H54NO7P	[M+H]+	LysoPC 20:2(2n isomer)	Lipids	LPC	-	3	22098.1	21491.5	16972.5	13021.9	13256.9	12791	58873.9	54578.1	58308.1	131877	134389	136870	40434	48700.1	54938.5	-	-
pme0120	118.09	101.06	117.079	C5H11NO2	[M+H]+	5-Aminovaleric acid	Organic acids	Organic acids	660-88-8	3	40249.8	30671.9	45160.4	17910	30013.2	24179.9	29825.4	30252	26779.5	39508.6	56543.9	35229	34213.8	44556.7	45567.3	C00431	ko00310,ko00330,ko00470,ko01100
MW0158240	429.19	267.13	428.181	C20H24N6O5	[M+H]+	Trp-Ser-His	Amino acids and derivatives	Amino acids and derivatives	-	3	148156	186770	185054	488665	557137	509105	7741.44	32908.1	6848.9	266537	274642	318171	242448	268748	197815	-	-
Latp003004	395.13	233.08	394.126	C19H22O9	[M+H]+	2-Methyl-5-acetonyl-7-hydroxychromone glucoside	Others	Chromone	-	2	39642.3	83762.9	79072.7	19289.7	6638.5	11619.4	6530.44	5760.16	4949.21	20166.5	32898.7	16811.6	25064.3	27166.5	20047.7	-	-
pmp000602	395.13	233.08	394.126	C19H22O9	[M+H]+	6-Hydroxymusizin-8-O-β-D-glucoside	Others	Ketone compounds	-	3	13068.5	11716.8	12818.8	44238.3	45944.2	43876.3	5810.3	5931.91	10411.2	23960.7	35570.5	36955.5	24660.3	18557	24357	-	-
Lmmp006598	623.14	271.06	622.132	C31H26O14	[M+H]+	Apigenin-7-O-(2''-feruloyl)glucuronide	Flavonoids	Flavones	-	3	3716.44	5734.06	6582.33	6918.25	8589.08	8721.94	137025	116794	103225	4714.26	5224.05	7197.5	29173.2	26140.6	21421.9	-	-
Lmsp012988	631.37	451.31	630.361	C32H54O12	[M+H]+	Goshonoside F4	Terpenoids	Ditepenoids	90851-27-7	3	39383.6	52552.7	53797.8	9	9	9	5479.05	6074.48	5259.67	17584	17572.4	16418.6	16579.3	15231.5	20363.2	-	-
Wbtn005631	405.08	243.03	406.09	C19H18O10	[M-H]-	1,3,7-trihydroxy-2-[3,4,5-trihydroxy-6-(hydroxymethyl)oxan-2-yl]xanthen-9-one	Flavonoids	Other Flavonoids	-	3	22096.4	17325.4	18525.4	142008	134343	204379	18175.2	20347.7	12222	59795.2	43191.2	43943.3	51000.3	52543.9	66761.2	-	-
mws0219	132.03	88.04	133.037	C4H7NO4	[M-H]-	L-Aspartic Acid*	Amino acids and derivatives	Amino acids and derivatives	56-84-8	1	6.6631e+06	4.85057e+06	5.31119e+06	9.98469e+06	9.65697e+06	1.05706e+07	399772	355199	453245	5.47776e+06	4.64305e+06	6.11135e+06	4.60656e+06	5.99979e+06	6.16602e+06	C00049	ko00220,ko00250,ko00260,ko00261,ko00270,ko00300,ko00340,ko00410,ko00460,ko00470,ko00710,ko00760,ko00770,ko00970,ko00999,ko01100,ko01110,ko01200,ko01210,ko01230,ko01240,ko02010
mws0919	431.1	285.04	432.106	C21H20O10	[M-H]-	Kaempferol-3-O-rhamnoside (Afzelin)(Kaempferin)	Flavonoids	Flavonols	482-39-3	2	252375	263682	264956	34238.5	39377.3	34652.4	13041.9	15264	10157.8	4581.87	2031.61	3770.84	58563	65021.8	78812.6	C16911	ko00944
MWS201465	295.13	120.08	294.122	C14H18N2O5	[M+H]+	Glu-Phe	Amino acids and derivatives	Amino acids and derivatives	20556-22-3	1	85760.7	115405	74068.5	142906	165372	161133	56514.3	65282.4	53037.3	169839	132610	194915	97558.7	110454	80898.7	-	-
Wbwp008548	373.13	343.08	372.121	C20H20O7	[M+H]+	[(1R,2S)-1-(1,3-benzodioxol-5-yl)-2-methyl-3-oxobutyl]4-hydroxy-3-methoxybenzoate*	Lignans and Coumarins	Lignans	-	1	11717	6449.65	8215.66	42893.9	52606.8	49218.4	8745.18	7630.06	10685.1	51067.2	49182.9	53584.5	20893.7	28161.7	26983.3	-	-
mws0976	243.06	153.03	244.07	C9H12N2O6	[M-H]-	β-Pseudouridine	Nucleotides and derivatives	Nucleotides and derivatives	1445-07-4	3	530965	502072	499567	150070	133934	139276	1.55415e+06	1.10896e+06	1.2927e+06	433377	474103	437551	463624	409162	554196	C02067	ko00240,ko01100
mws1038	277.12	146.08	278.13	C11H22N2O4S	[M-H]-	Pantetheine	Alkaloids	Alkaloids	496-65-1	3	42972	67305.1	54761.9	50118.3	47325	57286.6	17668	16611.2	23814.8	103437	71937.4	70801.6	47346.3	64627.8	56388.4	C00831	ko00332,ko00770,ko01100,ko01110
MWSmce338	146.08	70.06	145.074	C6H11NO3	[M+H]+	N-Hydroxypipecolic acid	Alkaloids	Piperidine alkaloids	115819-92-6	3	54482.6	92142	100082	67380.3	75669	74464.1	62544.3	80084.9	40569	67098.7	54397.4	70575.8	66451.8	84336.5	64107.9	-	-
MWSHY0092	597.18	289.07	596.174	C27H32O15	[M+H]+	Eriodictyol-7-O-Rutinoside (Eriocitrin)	Flavonoids	Flavanones	13463-28-0	1	4.64659e+06	3.50752e+06	6.52057e+06	3.28733e+06	4.68975e+06	3.41956e+06	4.13876e+06	3.96037e+06	3.32548e+06	808110	869774	1.04035e+06	3.65258e+06	3.26892e+06	4.41759e+06	C09732	-
MWSmce499	685.27	523.22	686.279	C32H46O16	[M-H]-	Secoisolariciresinol diglucoside	Lignans and Coumarins	Lignans	158932-33-3	3	7884.56	5651.08	4862.55	9	6760.89	1856.6	9	9	9	15154.5	10837.6	10321.4	8387.73	11340.5	9387.89	-	-
Zblp004317	206.08	120.09	205.074	C11H11NO3	[M+H]+	(S)-3-(2-oxopropyl)-3-hydroxyindolin-2-one	Alkaloids	Plumerane	-	3	396232	478455	520926	337780	377479	340581	134947	120334	126426	718710	718461	818443	499162	365582	428630	-	-
HX1353	177.05	89.04	176.047	C10H8O3	[M+H]+	7-methoxycoumarin(ISO2)	Lignans and Coumarins	Coumarins	-	1	167950	126734	103230	267435	264314	310453	100862	80180.1	149461	337386	319971	284844	142493	117740	161191	-	-
Wbmn002185	365.06	167.03	366.074	C20H14O7	[M-H]-	6-Hydroxy-4-(4-hydroxy-3-methoxyphenyl)-7-methoxy-naphtho[2,3-c]furan-1,3-dione-1	Lignans and Coumarins	Lignans	-	1	348129	225463	265839	898553	920346	880608	270934	300248	270955	310754	287196	354573	354604	406831	482883	-	-
MWS20151	271.06	153.02	270.053	C15H10O5	[M+H]+	Apigenin; 4',5,7-Trihydroxyflavone	Flavonoids	Flavones	520-36-5	3	9672.78	8793.22	7045.02	29980.3	32057.7	21675.4	17281.6	13770	18638.4	23033.7	25895.6	24172	19454.8	18331.1	14315.4	C01477	ko00941,ko00943,ko00944,ko01100,ko01110
pme2559	174.04	88.04	175.048	C6H9NO5	[M-H]-	N-Acetyl-L-Aspartic Acid	Amino acids and derivatives	Amino acids and derivatives	997-55-7	3	62249.3	80957.5	84568.2	125698	137683	144287	626639	536329	722995	42157.2	51188.2	47368.8	210881	183557	153999	C01042	ko00250,ko01100
mws1080	341.11	179.06	342.116	C12H22O11	[M-H]-	Galactinol	Others	Saccharides	3687-64-7	1	381193	694345	343769	697921	476741	194218	289937	419870	335970	436825	356530	268738	457385	362874	344701	C01235	ko00052,ko01100
mws1035	741.22	433.11	740.216	C33H40O19	[M+H]+	Kaempferol-3-O-robinoside-7-O-rhamnoside (Robinin)*	Flavonoids	Flavonols	301-19-9	1	5.77473e+06	7.42861e+06	7.81029e+06	1.78972e+07	2.04491e+07	1.28178e+07	1.94121e+07	2.0578e+07	1.87339e+07	1.93355e+07	2.12045e+07	1.8583e+07	1.27699e+07	1.74692e+07	1.60232e+07	C10178	-
MW0156803	493.24	271.06	494.238	C23H34N4O8	[M-H]-	Ser-Ile-Phe-Glu	Amino acids and derivatives	Amino acids and derivatives	-	3	153893	170656	149661	133693	157016	96164.9	94077.1	96903.6	78040.8	31491.6	45957.6	36586.3	91729.3	94167.7	69969.9	-	-
pmb3023	449.11	287.06	450.116	C21H22O11	[M-H]-	Eriodictyol-8-C-glucoside*	Flavonoids	Flavanones	1023271-51-3	1	785002	897742	983572	932662	861982	884382	172533	154381	150735	3.58317e+06	3.41395e+06	3.2634e+06	1.47199e+06	1.08976e+06	1.19927e+06	-	-
Saln004070	421.11	301.07	422.121	C20H22O10	[M-H]-	2,3'-Dihydroxy-4-Methoxy-6-(Beta-D-Glucopyranosyloxy)Benzophenone	Others	Others	-	3	1.20357e+06	2.33752e+06	1.54236e+06	2.20645e+06	2.50609e+06	2.24989e+06	93511	110868	111148	1.89122e+06	1.72388e+06	1.87795e+06	1.27937e+06	1.62662e+06	1.74912e+06	-	-
pmb0532	349.05	137.05	348.047	C10H13N4O8P	[M+H]+	Inosine 5'-monophosphate	Nucleotides and derivatives	Nucleotides and derivatives	131-99-7	3	211954	253510	247201	233857	253036	315100	420465	402148	354137	254931	253058	299991	213830	259431	191130	C00130	ko00230,ko01100,ko01110,ko01232,ko01240
Zmgn000447	184.98	78.96	185.993	C3H7O7P	[M-H]-	3-Phospho-D-glyceric acid	Others	Saccharides	820-11-1	3	254529	296283	284061	192391	224979	256379	1.41532e+06	1.63565e+06	2.0457e+06	255058	307087	249980	362113	422774	308250	C00197	ko00010,ko00030,ko00260,ko00270,ko00561,ko00630,ko00710,ko01100,ko01110,ko01200,ko01230,ko01240
Zmmp002167	311.12	136.07	310.116	C14H18N2O6	[M+H]+	2-((L-tyrosyl)oxy)-5-amino-5-oxopentanoic acid	Amino acids and derivatives	Amino acids and derivatives	-	2	147956	185674	181436	77445.1	67363.7	88691.4	64766.7	94157.6	67416.3	80206.5	71285	65426.7	71720.5	90956	98333.7	-	-
pme3350	284.1	168.08	283.092	C10H13N5O5	[M+H]+	8-Hydroxy-2-deoxyguanosine	Nucleotides and derivatives	Nucleotides and derivatives	88847-89-6	3	71850.1	90063.4	82933.1	22980.5	17849.6	19266.8	17014.6	22628.1	11488.8	8535.31	4314.69	4532.09	24065.8	32522.1	31667.8	-	-
mws0362	269.25	269.24	270.256	C17H34O2	[M-H]-	Heptadecanoic acid	Lipids	Free fatty acids	506-12-7	2	215582	237465	211247	245650	202922	225353	235885	252650	246983	281895	236249	284190	201493	244405	277760	-	-
MW0146148	360.21	201.12	359.206	C16H29N3O6	[M+H]+	Asp-Ile-Ile	Amino acids and derivatives	Amino acids and derivatives	-	3	13361	7734.81	10218.3	418748	337684	416959	5131.52	8886.99	1763.54	42407.7	33929.6	27788.9	86608.9	107787	119280	-	-
Lmbn001930	121.03	77.04	122.037	C7H6O2	[M-H]-	2-Hydroxybenzaldehyde (Salicylaldehyde)	Phenolic acids	Phenolic acids	90-02-8	3	45575.4	30892.4	47282.8	30809.6	35123.7	35557.6	14768.6	22120.1	7464.05	23078.6	17202.3	30000.1	33911.4	24613.5	29400.7	C06202	ko01100
pme2566	217.08	199.07	218.09	C8H14N2O5	[M-H]-	5-L-Glutamyl-L-amino acid	Amino acids and derivatives	Amino acids and derivatives	5875-41-2	3	133813	126324	169643	2.08252e+06	2.47974e+06	3.08417e+06	211744	175927	202979	249624	363612	330780	884369	1.07167e+06	1.22039e+06	-	-
mws0359	241.22	241.22	242.225	C15H30O2	[M-H]-	Pentadecanoic Acid	Lipids	Free fatty acids	1002-84-2	2	272959	380851	278164	485566	303839	381142	344400	367331	326644	459794	533280	439814	251895	347654	303700	C16537	-
Lmjp003090	385.11	223.06	384.106	C17H20O10	[M+H]+	Isofraxidin-7-O-glucoside	Lignans and Coumarins	Coumarins	483-91-0	3	44009.7	46046.3	57956.8	56483.4	72566.6	77263.7	48715.8	50169.2	36975.7	51097.1	53243.9	72426.6	48165.1	49381.9	63551.3	-	-
MWSslk187	771.24	317.07	770.227	C34H42O20	[M+H]+	Typhaneoside	Flavonoids	Flavones	104472-68-6	1	374453	500045	533364	3.73516e+06	3.84677e+06	3.54002e+06	4.24513e+06	3.96524e+06	4.43326e+06	198109	252294	206849	2.11283e+06	1.53698e+06	1.95875e+06	-	-
Wagp009079	403.14	373.09	402.132	C21H22O8	[M+H]+	3,5,6,7,8,4'-Hexamethoxyflavone	Flavonoids	Flavones	34170-18-8	1	16734.4	8343.86	8209.16	48141.6	56489.2	48794.4	7904.51	3677.89	7986.05	54659.7	63553.8	60124.1	27916.3	21671.8	29705.8	-	-
pmf0440	163.08	91.05	162.068	C10H10O2	[M+H]+	4-MethoxycinnaMaldehyde	Phenolic acids	Phenolic acids	1963-36-6	3	79841.6	70187.8	80560.1	82171.2	99377.1	80513.4	76471.6	82011.3	96363	91202.4	78731.8	97890.5	55552.7	47490.7	65382.9	C10475	-
mws1383	243.09	145.08	242.08	C12H10N4O2	[M+H]+	Lumichrome	Alkaloids	Alkaloids	1086-80-2	3	36552.8	55249.4	32789.1	40268	29504.1	25367.4	32466.4	21987.7	16726.1	47412.7	29900.1	37310.7	31023.8	34425.9	24910.9	C01727	ko00740
HX1247	373.2	151.08	372.194	C22H28O5	[M+H]+	Saucernetin	Lignans and Coumarins	Lignans	-	3	19190.1	21009.3	18946.1	28316	27994.1	27509.3	4085.47	4532.28	4604.39	628826	653302	1.00407e+06	137634	174497	189731	-	-
Lmjp004941	301.071	286.047	300.063	C16H12O6	[M+H]+	3,5,4'-Trihydroxy-7-methoxyflavone (Rhamnocitrin)*	Flavonoids	Flavonols	569-92-6	1	37768	27574.8	28737.8	112008	128050	92843.4	53719.9	60671.5	61303.6	55768.2	45659	40518.7	50560.5	65015.8	69467.3	C17059	-
MW0155776	387.2	207.14	386.191	C15H26N6O6	[M+H]+	Pro-Arg-Asp	Amino acids and derivatives	Amino acids and derivatives	-	3	228364	204196	205709	493415	517674	512503	797032	638256	535084	300662	336124	316096	348317	389059	475237	-	-
HX1288	387.2	207.14	386.194	C19H30O8	[M+H]+	Citroside A	Terpenoids	Terpene	120330-44-1	1	228364	204196	205709	493415	517674	512503	797032	638256	535084	300662	336124	316096	348317	389059	475237	-	-
MWSHY0181	433.11	313.07	432.106	C21H20O10	[M+H]+	Apigenin-8-C-Glucoside (Vitexin)	Flavonoids	Flavones	3681-93-4	2	250939	322245	296205	9571.83	5383.79	10363.5	46689.3	16861	41784.9	222708	310549	203501	146498	113693	156136	C01460	ko00941,ko00944
Zmdp000972	136.04	91.05	135.035	C4H9NO2S	[M+H]+	S-Methyl-L-cysteine	Amino acids and derivatives	Amino acids and derivatives	1187-84-4	2	1.61681e+06	1.75754e+06	1.90277e+06	4.80454e+06	6.1478e+06	5.67903e+06	716078	992331	708857	3.11146e+06	3.44877e+06	3.10585e+06	2.20921e+06	3.04363e+06	2.82356e+06	C22040	ko02010
Zmyn002323	151.04	107.05	152.047	C8H8O3	[M-H]-	2-Hydroxyphenylacetic acid	Organic acids	Organic acids	614-75-5	3	11736.5	23752.1	15587.3	29229	32291.2	23535.9	34803.8	52936.9	39181.6	17539.5	28551.3	36291.5	25563.1	27668.3	20039.3	C05852	ko00360,ko01100
MWSHY0064	625.17	317.07	624.169	C28H32O16	[M+H]+	Isorhamnetin-3-O-neohesperidoside*	Flavonoids	Flavonols	55033-90-4	1	237044	166741	180931	746722	699581	702602	1.02762e+06	998544	769839	59853.7	77984.3	66853.4	541054	583941	422831	-	-
Lmgn000242	177.04	113.02	178.048	C6H10O6	[M-H]-	4,5,6-Trihydroxy-2-oxohexanoic acid	Organic acids	Organic acids	56742-44-0	3	33442.4	33234.5	26205.3	53177.4	49415.9	52490.4	44403.7	42880.5	57137.2	32373.9	26668.1	21904.2	34854.8	25715.9	34322.4	C01216	ko00052,ko01100
HJN078	549.16	255.06	550.169	C26H30O13	[M-H]-	Pinocembrin-7-O-(2''-O-arabinosyl)glucoside	Flavonoids	Flavanones	-	3	17071.4	36889.2	31642.7	11736.3	6801.86	8066.45	58099.9	61713.3	59930	46746.6	46724.3	49454.4	25811.1	35707.5	33051.3	-	-
Lmsn015919	658.85	482.93	659.861	C6H18O24P6	[M-H]-	Phytic acid	Organic acids	Organic acids	83-86-3	3	100488	104471	99392.6	79828.3	80089.7	87249.6	88384.1	88323	96250.3	96322.1	91638	89973.8	109108	81886.5	84670.1	C01204	ko00562,ko01100,ko04070
MWS201471	310.18	84.08	309.169	C15H23N3O4	[M+H]+	Lys-Tyr	Amino acids and derivatives	Amino acids and derivatives	35978-98-4	3	757845	924947	828914	571755	547443	599771	761242	753463	1.08077e+06	1.13486e+06	999572	901481	675881	940820	842069	-	-
pme1738	138.08	94.07	137.071	C7H9N2O	[M+H]+	3-Carbamyl-1-methylpyridinium;(1-Methylnicotinamide)	Alkaloids	Pyridine alkaloids	1005-24-9	3	6023.6	22885.6	5515.45	25415	27809.7	28492.6	93681.5	78751.6	90592.6	30580.6	20596.1	22056.1	29345	37700.6	28189.5	C02918	ko00760,ko01100
MW0151127	448.18	195.07	447.175	C20H25N5O7	[M+H]+	His-Tyr-Glu	Amino acids and derivatives	Amino acids and derivatives	-	3	421931	453529	492775	1.0649e+06	1.03349e+06	1.07191e+06	225804	207093	279423	1.15017e+06	922786	1.07498e+06	683404	595272	490647	-	-
pme0368	579.17	271.04	578.164	C27H30O14	[M+H]+	Apigenin-7-O-rutinoside (Isorhoifolin)*	Flavonoids	Flavones	552-57-8	1	1.11193e+06	782090	757395	1.77233e+06	2.49722e+06	2.30047e+06	115195	86087.9	61585.6	1.58689e+06	1.40105e+06	2.43142e+06	1.0622e+06	1.13955e+06	1.4383e+06	-	-
Zmhn001793	341.09	179.03	342.095	C15H18O9	[M-H]-	6-O-Caffeoyl-D-glucose*	Phenolic acids	Phenolic acids	-	1	440738	1.07165e+06	717044	113033	122394	188360	228570	196715	215232	276783	286956	349980	213231	273763	204125	-	-
MWSslk097	195.06	163.04	194.058	C10H10O4	[M+H]+	Dimethyl phthalate	Phenolic acids	Phenolic acids	131-11-3	1	53122.3	57223.2	56884.7	42005.6	41407.6	42695.9	45458.2	51338.8	41814	48874.2	45141.7	46097.7	48804.1	38847	35875.1	C11233	-
Lmlp004754	312.11	294.21	311.101	C14H17NO7	[M+H]+	Ehretioside B	Alkaloids	Phenolamine	156368-84-2	3	5071.47	4837.27	2541.77	16736.3	19728.1	19494.1	18808.3	16320.7	14116.9	47655.5	53534.6	48187.6	24918.1	17976.3	23301.2	-	-
Lchp000221	207.06	91.05	206.058	C11H10O4	[M+H]+	(Z)-3-Ethylidene-7-hydroxy-6-methoxyphthalide*	Others	Others	-	1	181163	187686	216071	179086	236017	230686	229033	229317	265693	370242	374401	310305	296826	223734	227547	-	-
Wcgp003250	163.08	103.05	162.068	C10H10O2	[M+H]+	2-Methyl-3-hydroxyindan-1-one	Others	Others	-	2	428774	513507	557011	577487	645357	795611	410808	268849	350342	582238	541483	627799	471261	519008	645494	-	-
MW0114174	165.04	75.01	166.048	C5H10O6	[M-H]-	Arabinonic acid	Organic acids	Organic acids	488-30-2	3	921058	1.15101e+06	1.16375e+06	1.52756e+06	1.22493e+06	1.47333e+06	1.12356e+06	1.01141e+06	950366	1.39561e+06	1.48907e+06	1.24243e+06	1.20404e+06	1.61528e+06	1.25266e+06	C00878	ko00053,ko01100
Lmgn003767	141.09	59.01	142.099	C8H14O2	[M-H]-	2-n-Propyl-3-pentenoic acid	Organic acids	Organic acids	72010-19-6	3	49464.6	49822.9	49929.3	145588	138838	136194	93165.2	97837.3	97812.7	134940	124288	134712	74273.9	91595.1	103964	C16654	-
pme1216	122.02	78.03	123.032	C6H5NO2	[M-H]-	2-Picolinic acid*	Organic acids	Organic acids	98-98-6	2	298697	290031	293657	123928	142733	152097	227711	199279	174728	226600	230228	226307	190437	211691	262027	C10164	ko00380,ko01100
Lmrj002793	277.12	120.08	276.111	C14H16N2O4	[M+H]+	Cyclo(Phe-Glu)	Amino acids and derivatives	Amino acids and derivatives	-	3	8302.71	12202.7	14452.8	12665.2	8440.41	17069	9477.13	13554.8	17432.6	16981.7	18941.2	34778.1	21611.4	17052.4	23845.7	-	-
Lmxp001668	151.08	91.05	150.068	C9H10O2	[M+H]+	2-Methoxy-4-ethenylphenol	Phenolic acids	Phenolic acids	7786-61-0	2	67505.7	79597	73151.3	63959.7	55654.6	21179.4	59830.3	38210.7	21459.9	93868	77742.9	122612	61478.1	61277.2	45246.9	C17883	-
Wasn004683	465.1	303.05	466.111	C21H22O12	[M-H]-	Protocatechuic acid 1-O-(Glucosylvanilloyl)*	Phenolic acids	Phenolic acids	-	2	1.56091e+06	1.85976e+06	1.62262e+06	1.07494e+06	808316	801441	639091	870363	850836	4.87971e+06	6.1385e+06	5.74903e+06	1.86025e+06	1.62264e+06	2.25396e+06	-	-
Lmyn000160	237.06	87.01	238.069	C8H14O8	[M-H]-	Mucic acid Dimethyl Ester	Phenolic acids	Phenolic acids	-	2	1.61839e+06	1.60104e+06	1.53981e+06	1.03946e+06	922318	1.17173e+06	2.20635e+06	2.25041e+06	2.51006e+06	1.02064e+06	853864	845135	1.07749e+06	1.15667e+06	1.46718e+06	-	-
pme3285	275.09	139.04	274.084	C15H14O5	[M+H]+	Afzelechin (3,5,7,4'-Tetrahydroxyflavan)	Flavonoids	Flavanols	2545-00-8	2	351576	450282	395109	70220.3	59666.7	64928.2	137898	128585	91410.2	241986	205744	239771	166202	221500	169408	C09320	ko00941,ko01110
pmp001198	132.1	57.03	131.095	C6H13NO2	[M+H]+	6-Deoxyfagomine	Alkaloids	Piperidine alkaloids	197449-09-5	1	2.84433e+06	3.18159e+06	3.09937e+06	9.39212e+06	1.0102e+07	1.01225e+07	380413	355591	399312	8.13494e+06	7.11688e+06	7.23314e+06	4.477e+06	6.15976e+06	4.9413e+06	-	-
mws0262	149.01	87.01	150.016	C4H6O6	[M-H]-	L-Tartaric acid	Organic acids	Organic acids	87-69-4	3	63170.2	70819.9	61763.7	94347.8	103122	91705.6	162828	171324	110633	88247	71211.9	60227.8	80323.3	98272.4	113117	C00898	ko00630,ko01100
mws0014	193.05	134.04	194.058	C10H10O4	[M-H]-	Ferulic acid*	Phenolic acids	Phenolic acids	537-98-4	3	184955	144981	113112	49662.6	53275.2	41656.5	66516.3	84955.8	61761.8	71713.5	74469.8	69061.6	103945	90259.5	73750.5	C01494	ko00940,ko01100,ko01110
mws0147	117.06	59.01	118.063	C5H10O3	[M-H]-	β-Hydroxyisovaleric acid	Organic acids	Organic acids	625-08-1	1	165885	220250	248204	427371	447273	419478	293410	321091	272752	181970	197025	208584	206005	283045	279447	C20827	ko00280,ko01100
MWSmce676	149.05	59.01	150.053	C5H10O5	[M-H]-	D-Arabinose*	Others	Saccharides	10323-20-3	1	367094	417248	348997	324453	337322	340277	300795	332765	305902	431881	438865	431681	278042	392160	337118	C00216	ko00040,ko00053,ko00520,ko01100,ko01250
MW0157899	439.16	202.06	438.143	C23H22N2O7	[M+H]+	Thr-Nap-OH	Amino acids and derivatives	Amino acids and derivatives	-	3	39701.2	36586	40439.5	30310.6	18365.1	48537.8	7700.37	7637.93	7349.45	39984.9	36864.7	47497.9	35943	30313.5	25551.9	-	-
pmb1912	474.17	327.12	473.166	C20H23N7O7	[M+H]+	10-Formyltetrahydrofolic Acid	Alkaloids	Alkaloids	2800-34-2	1	1.90047e+06	1.85353e+06	1.89102e+06	1.89258e+06	1.58112e+06	1.26828e+06	1.98875e+06	1.7189e+06	1.44394e+06	1.76747e+06	1.76584e+06	1.90276e+06	1.26218e+06	1.40534e+06	1.75022e+06	C00234	ko00670,ko00970,ko01100,ko01200,ko01240
MW0145720	389.16	121.03	388.171	C14H24N6O7	[M+H]+	Asn-Gln-Gln	Amino acids and derivatives	Amino acids and derivatives	-	3	702919	776617	814548	283453	192131	240376	225848	184523	249197	214091	568958	299862	275232	387380	325066	-	-
MW0149822	510.21	225.08	509.212	C22H31N5O9	[M+H]+	Gln-Thr-Phe-Asp	Amino acids and derivatives	Amino acids and derivatives	-	3	81821.4	58282.1	66942	64737	83888.6	79547.9	184935	179654	199499	99569.3	129889	116749	102900	114719	81140.8	-	-
pmb0639	757.22	595.2	756.211	C33H40O20	[M+H]+	Apigenin-8-C-glucoside-7-O-Sophoroside	Flavonoids	Flavones	-	3	23555.1	25146	26340.8	310796	260864	273988	109999	171198	126427	413979	445957	480399	154195	211335	210916	-	-
Zmyn000453	191.02	111.01	192.027	C6H8O7	[M-H]-	Isocitric Acid	Organic acids	Organic acids	320-77-4	1	1.08196e+07	1.06253e+07	1.00442e+07	1.37179e+07	1.28147e+07	1.37608e+07	7.17017e+06	6.74874e+06	7.26507e+06	1.24344e+07	1.05641e+07	1.11976e+07	1.06613e+07	1.48467e+07	1.19814e+07	C00311	ko00020,ko00630,ko01100,ko01110,ko01200,ko01210,ko01230,ko01240
Wafn003485	337.15	179.06	338.158	C14H26O9	[M-H]-	Dihydroxyoctanoic acid glucoside	Others	Saccharides	-	2	10655.7	10448.8	9272.82	19572	33766.5	25934.2	15015.9	30607.8	23484.2	9870.89	8954.11	10631.5	16677.7	15062.3	20890.6	-	-
ML10180524	244.09	112.05	243.085	C9H13N3O5	[M+H]+	Cytarabine	Nucleotides and derivatives	Nucleotides and derivatives	147-94-4	2	553861	540583	643479	832284	908330	750850	123720	139477	105143	436272	497382	527891	381119	513871	391055	C02961	-
Lmbn001754	175.061	115.04	176.069	C7H12O5	[M-H]-	3-Isopropylmalic Acid*	Organic acids	Organic acids	921-28-8	1	3.35065e+06	3.20093e+06	3.72459e+06	6.81408e+06	5.38994e+06	5.54609e+06	972223	1.15651e+06	758870	3.52681e+06	3.92163e+06	4.28268e+06	3.09635e+06	3.94374e+06	2.85843e+06	C04411	ko00290,ko01100,ko01110,ko01210,ko01230
HJN069	575.12	449.09	576.127	C30H24O12	[M-H]-	Tetrahydroxyflavan-(4α-8-epicatechin)*	Flavonoids	Flavanols	-	3	38352.6	30857.7	27467.9	38239.1	21241.7	27875.2	47960.1	43988.4	46371.4	16286.8	15925.5	12073.1	25096.6	33772.4	35040.3	-	-
Zmpn000199	209.03	85.03	210.038	C6H10O8	[M-H]-	D-Galactaric acid	Others	Saccharides	526-99-8	2	2.62679e+06	2.42495e+06	2.18101e+06	2.03727e+06	1.86806e+06	1.8981e+06	2.79382e+06	4.64893e+06	3.37239e+06	1.79622e+06	2.07244e+06	1.66036e+06	1.70624e+06	2.02101e+06	2.4151e+06	C00879	ko00053,ko01100
Lajp005875	623.2	315.08	622.19	C29H34O15	[M+H]+	Odoratin rutinoside	Flavonoids	Flavones	-	3	35508	29263.1	25704.6	41121.3	36753.2	42320.5	4754.37	2924.95	6646.42	40286.2	50169	46207	38295.5	27243.5	31187.5	-	-
Lmsn009900	501.32	453.3	502.329	C30H46O6	[M-H]-	1β-Hydroxy-2-oxopomolic acid	Terpenoids	Triterpene	217466-37-0	3	9	9	9	18530.1	21458.9	20636.9	9	9	9	9	9	9	3752.61	2647.86	3145.01	-	-
Lazn002346	601.21	439.16	602.221	C27H38O15	[M-H]-	Erythro-Guaiacylglycerol-β-threo-syringylglycerol Ether glucoside	Lignans and Coumarins	Lignans	-	2	111924	151451	155055	34991.1	48011.6	29962.8	15088	19460.3	13824.3	57337.2	43010.8	46865.9	74384.6	70930.4	52941.8	-	-
pme0124	173.09	116.07	172.085	C7H12N2O3	[M+H]+	L-Glycyl-L-proline	Amino acids and derivatives	Amino acids and derivatives	704-15-4	3	135113	216513	165877	132305	144495	145259	39304.4	37355.4	36522.1	125348	130708	127880	138134	100607	139098	-	-
HJAP119	771.22	317.06	770.227	C34H42O20	[M+H]+	Rhamnetin-3-O-Rutinoside-5-O-rhamnoside*	Flavonoids	Flavonols	-	1	18843.5	39319.9	22418.2	16702.6	21737.4	17584.3	74572	88032.9	99454.3	20843.9	23089.5	14597.5	42333.8	30543.5	41871.4	-	-
Zbsp011826	441.37	441.37	440.365	C30H48O2	[M+H]+	3-Hydroxylup-20(29)-en-28-al (Betulinaldehyde)	Terpenoids	Triterpene	13159-28-9	1	91935.5	61891	63848.1	199577	215807	231859	220761	261758	389000	530906	616512	569523	114541	141155	163347	-	-
Lmhp009349	502.29	361.27	501.286	C25H44NO7P	[M+H]+	LysoPE 20:4(2n isomer)	Lipids	LPE	-	3	9	9	9	9	9	9	5216.72	5218.51	7155.79	4396.57	5486.17	5050.61	4002.23	3128.37	2888.49	-	-
pmc0281	400.15	136.06	399.139	C15H21N5O8	[M+H]+	Ribosyladenosine	Nucleotides and derivatives	Nucleotides and derivatives	-	3	93208.5	92380.3	101252	122843	102484	97548	165706	177901	213180	132826	117678	136503	125181	125548	167774	-	-
Saln000462	521.17	341.11	522.174	C25H30O12	[M-H]-	7-O-coumaroyl-loganic acid	Terpenoids	Monoterpenoids	-	3	342079	443970	613737	1.29267e+06	573869	646560	133433	183053	112811	2.51705e+06	2.13217e+06	2.63933e+06	2.07112e+06	1.92721e+06	1.46015e+06	-	-
pme2758	162.04	144.03	163.048	C5H9NO5	[M-H]-	4-Hydroxy-L-glutamic acid	Amino acids and derivatives	Amino acids and derivatives	3913-68-6	3	66567.2	67305.6	77902.8	117160	113241	85939.1	91310.5	104154	78661.4	53295.1	52945.4	46316.4	60558.5	67568.8	84795.3	C03079	-
Yamp010048	475.38	439.36	474.371	C30H50O4	[M+H]+	Argenteanol	Terpenoids	Triterpene	-	2	9	9	9	54976.4	50362.9	52658.8	16175.8	11019.4	15100.1	7191.07	9458.95	3141.97	18489.6	23903.1	17324.1	-	-
Qmyp101114	371.21	209.15	370.199	C19H30O7	[M+H]+	9-O-β-D-Glucoside of 3-hydroxy-7,8-didehydro-β-ionol	Terpenoids	Sesquiterpenoids	-	2	9	9	9	31601.6	53742.9	33013.9	82037.6	73442.6	80393.6	76650.6	83366.5	63860.6	38399.4	33985.7	47824.3	-	-
MWS1816	183.14	183.14	184.146	C11H20O2	[M-H]-	10-Undecenoic acid	Lipids	Free fatty acids	112-38-9	3	23271.5	26873.9	39257.8	30886.1	39176.7	35290.9	37257.5	40165.5	34607.7	40272.4	28256.1	38686.1	34058.5	36021.5	25452	C13910	-
Lmmp002463	625.18	317.07	624.169	C28H32O16	[M+H]+	Sexangularetin-3-O-glucoside-7-O-rhamnoside*	Flavonoids	Flavonols	-	1	241880	199968	190503	755669	670184	768152	725437	1.13454e+06	834229	71830.4	53047.5	101318	396312	559782	534468	-	-
Lmhp010573	517.34	263.24	516.33	C27H48O9	[M+H]+	1-Linoleoylglycerol-3-O-glucoside*	Lipids	Glycerol ester	-	1	1224.59	2373.43	3231.53	7660.69	7719.82	6171.4	2364.37	3810.64	2214.3	2761.59	682.605	1576.93	8114.62	6160.56	5947.98	-	-
Lmhp010334	517.34	263.24	516.33	C27H48O9	[M+H]+	2-Linoleoylglycerol-1-O-glucoside*	Lipids	Glycerol ester	-	1	1224.59	2373.43	3231.53	7660.69	7719.82	6171.4	2364.37	3810.64	2214.3	2761.59	682.605	1576.93	8114.62	6160.56	5947.98	-	-
Zmhp005139	565.12	317.07	564.111	C25H24O15	[M+H]+	Tamarixetin-3-O-(6''-malonyl)glucoside*	Flavonoids	Flavonols	-	3	41161.4	54073.3	59138.7	12338.7	18356.9	16630.7	216515	161402	186415	124394	117100	146669	93989.3	73502.6	67473.5	-	-
pmp000100	867.21	715.2	866.206	C45H38O18	[M+H]+	Arecatannin B1	Tannins	Tannin	79763-28-3	2	304773	244783	241505	228883	227512	319257	232175	210610	207600	180917	160852	192364	237104	192397	275825	C17892	-
mws0248	243.06	110.02	244.07	C9H12N2O6	[M-H]-	Uridine	Nucleotides and derivatives	Nucleotides and derivatives	58-96-8	1	442692	339330	342658	170630	246617	300424	158125	184505	174401	171730	192323	171311	210009	207722	280445	C00299	ko00240,ko01100,ko01232,ko02010
pme2890	269.06	136.04	268.055	C8H16N2O4S2	[M+H]+	L-Homocystine	Amino acids and derivatives	Amino acids and derivatives	626-72-2	3	79023.5	68174.3	77872.4	55395	67982.2	56636.5	21785.7	13860.3	15588.2	13858.9	17089	9837	53690.2	57825.8	74502.6	C01817	ko00270
pmp001105	757.22	287.06	756.211	C33H40O20	[M+H]+	Kaempferol-3-O-neohesperidoside-7-O-glucoside*	Flavonoids	Flavonols	-	2	48728.6	56305.3	36218.7	68087.8	170907	101176	167832	188887	178792	796109	1.19034e+06	821722	388891	370761	509155	-	-
Wafn005994	447.23	315.18	448.231	C21H36O10	[M-H]-	Geranyl 6-O-xylopyranosyl-glucopyranoside	Others	Others	124044-06-0	3	10422.1	12391.1	9472.45	6049.28	11553.6	12422.1	18488.7	20109.7	28359.2	87251.4	94423	86044.3	22016.7	16420.4	23339.7	-	-
mws0677	219.11	160.08	218.106	C12H14N2O2	[M+H]+	N-Acetyl-5-hydroxytryptamine	Alkaloids	Plumerane	1210-83-9	2	132621	123052	128747	135766	93087.1	127769	79322.8	94585.8	60725.5	139278	132587	135925	100602	74260.1	105106	C00978	ko00380,ko01100,ko01110
mws0221	241.03	151.98	240.024	C6H12N2O4S2	[M+H]+	L-Cystine	Amino acids and derivatives	Amino acids and derivatives	56-89-3	3	39851.6	47554	62252.9	31756.5	24613.9	21407.2	26823.6	19324.4	26328.6	22194.5	15819.3	20961.2	26829.3	25014.8	18802.5	C00491	ko00270,ko01100,ko02010
pme2074	322.2	130.05	323.21	C18H29NO4	[M-H]-	Jasmonoyl-L-Isoleucine	Amino acids and derivatives	Amino acids and derivatives	120330-93-0	3	7670.71	6114.64	6465.36	33607.9	33115.2	30096.3	36153.2	31113	33163.5	6885.27	5073.46	5323.55	13706.6	17213.6	19719.8	C18699	ko04075
Lmpp003930	579.15	271.06	578.142	C30H26O12	[M+H]+	Apigenin-7-O-(6''-p-Coumaryl)glucoside	Flavonoids	Flavones	-	3	805832	817619	827234	2.05084e+06	1.83421e+06	1.85467e+06	59104.2	56062.8	94127.6	1.35473e+06	1.41639e+06	1.43988e+06	848505	1.17025e+06	894654	-	-
HJAP156	479.12	333.07	478.111	C22H22O12	[M+H]+	Laricitrin-3-O-rhamnoside*	Flavonoids	Flavonols	-	3	52527.8	81019.4	70516.6	740.061	5321.8	1099.28	15466.2	14891.1	16955.8	4779.49	708.42	5113.39	27136.9	19034.5	25709.2	-	-
Cmsp002787	227.09	181.05	226.084	C11H14O5	[M+H]+	3,4'-Dihydroxy-3',5'-dimethoxypropiophenone	Phenolic acids	Phenolic acids	136196-47-9	3	272723	425765	216291	50636.2	73365.4	82747.3	593263	319608	522592	246607	313939	315229	297287	421920	337411	-	-
Hmcp002187	509.13	347.07	508.122	C23H24O13	[M+H]+	Limocitrin-3-O-galactoside*	Flavonoids	Flavonols	-	3	406447	332683	380727	61826.1	55037.7	52752.8	18578.4	13415.6	21557	16828.8	14086.1	6866.28	119897	109120	83279.3	-	-
MW0114092	349.09	185.04	326.1	C15H18O8	[M+Na]+	cis-coumarinic acid-beta-D-glucoside	Phenolic acids	Phenolic acids	2446-60-8	3	271589	176939	324111	891147	749764	1.03468e+06	230655	297220	212281	642423	865988	803136	432800	596948	610412	C05839	ko00999,ko01110
Zmhn000563	343.1	197.05	344.111	C15H20O9	[M-H]-	Syringic acid 4-O-rhamnoside	Lignans and Coumarins	Lignans	-	1	1141.36	5491.75	4246.83	177072	232323	230670	8398.86	9326.88	9330.99	9984.72	14664.6	12322	45320.7	65492.8	58240.7	-	-
Lmhn004030	289.07	151.04	290.079	C15H14O6	[M-H]-	5,7,3',4',5'-Pentahydroxyflavan (Tricetiflavan)	Flavonoids	Flavanols	-	2	50799.8	27988.3	36521.7	55828.7	73963.1	57964	65228	56225	65721.6	27300.7	43920.2	38339.8	36840.8	53228.6	47939.6	-	-
MWSmce674	451.36	89.06	450.35	C31H46O2	[M+H]+	Phylloquinone (Vitamin K1)	Others	Vitamin	84-80-0	3	4244.86	5667.73	4678.75	5812.65	3379.87	3960.65	5508.74	4707.99	5230.32	4599.43	4154.06	4409.97	3996.03	3362.16	4840.59	-	-
MWS1844	203.14	129.07	202.136	C14H18O	[M+H]+	2-Pentyl-3-phenyl-2-propenal	Others	Aldehyde compounds	122-40-7	3	33868	29371.5	36796.7	35626.3	26186	28137.8	35324.5	27989.4	35254.2	31276.1	27959.8	23549.4	20294.1	27316.3	20079.7	C12288	-
MWS0155	462.07	96.97	463.074	C14H18N5O11P	[M-H]-	Adenylocuccinic Acid	Organic acids	Organic acids	19046-78-7	2	30444.4	32528.7	38658	128146	119006	118072	25834.7	22477.8	22177.5	19792.2	25175.8	34493	39858.8	44723.5	56611.6	C03794	ko00230,ko00250,ko01100,ko01232,ko01240
MW0152315	491.18	249.06	492.189	C19H32N4O9S	[M-H]-	Leu-Glu-Cys-Glu	Amino acids and derivatives	Amino acids and derivatives	-	3	233330	224418	189736	209193	211613	185131	159193	123471	184178	321935	328933	387284	218277	150333	189822	-	-
Wcsn011125	361.24	279.23	362.246	C22H34O4	[M-H]-	Ethyl (4E,6E,8E,10E,13Z)-15,16-dihydroxy-5,9-dimethyloctadeca-4,6,8,10,13-pentaenoate	Others	Others	-	3	164143	232181	183954	254474	162635	234988	202297	220688	234177	211026	137177	251296	161530	223873	169068	-	-
MWS5083	455.1	96.97	456.105	C17H21N4O9P	[M-H]-	Flavin Single Nucleotide(FMN)	Nucleotides and derivatives	Nucleotides and derivatives	6184-17-4	3	67345.7	83815	86093.8	158106	126808	140193	105093	102420	69956.2	136125	123547	128738	104848	85184.5	123927	C00061	ko00190,ko00740,ko01100,ko01110,ko01240
MWSHY0056	581.19	273.08	580.179	C27H32O14	[M+H]+	Naringenin-7-O-Rutinoside(Narirutin)	Flavonoids	Flavanones	14259-46-2	1	638919	845080	506337	4.10392e+06	3.23222e+06	3.63349e+06	14428.6	7505	9	606432	690111	654317	1.04026e+06	1.18537e+06	813039	C09793	-
Zmtn001624	188.04	144.05	189.043	C10H7NO3	[M-H]-	N-Acetylisatin*	Alkaloids	Plumerane	574-17-4	2	13584.4	13691.4	15106.2	88139.2	96897.5	100236	63928.9	80465.6	67525.1	184427	204886	208806	120821	143234	98353.3	C02172	ko00380
Li512111	519.11	315.05	520.122	C24H24O13	[M-H]-	Isorhamnetin-3-O-(6''-acetylglucoside)	Flavonoids	Flavonols	-	3	20957.6	23404.9	20641.6	8907.38	12445.8	17382.1	80105.2	84730.8	89291.4	24260.1	23579	31686.7	44797.2	49003.9	33677.8	-	-
Lmtp002474	565.16	427.1	564.148	C26H28O14	[M+H]+	Apigenin-6-C-(2''-glucosyl)arabinoside	Flavonoids	Flavones	-	1	5997.86	6094.49	12244.3	9	9	9	495661	486540	520904	1909.99	3157.44	6740.6	124494	105941	85254.9	-	-
MW0013542	237.06	87.01	178.048	C6H10O6	[M+CH3COO]-	2-Keto-3-deoxygluconate	Organic acids	Organic acids	17510-99-5	3	1.54481e+06	1.80563e+06	1.79922e+06	979709	940504	1.0519e+06	1.73658e+06	1.65804e+06	1.95885e+06	1.29435e+06	986223	1.19195e+06	1.23248e+06	1.60557e+06	1.13747e+06	C00204	ko00030,ko00040,ko01100,ko01200
pmb3075	319.08	145.03	320.09	C16H16O7	[M-H]-	3-O-p-Coumaroylshikimic acid	Phenolic acids	Phenolic acids	-	3	34813.1	48585.7	23190.1	21836.3	13144.7	16426.6	53367.9	62502.2	61136.5	28625.9	40039.5	37074.6	22582.5	31921.8	24546.9	-	-
Li512113	451.09	391.04	452.096	C20H20O12	[M-H]-	Maleoyl-caffeoylquinic acid	Phenolic acids	Phenolic acids	-	3	101329	100796	101976	105412	95348.4	79183.1	159128	174699	156421	113027	131635	138877	85555.3	114780	124396	-	-
Lmhn003240	237.04	121.03	238.048	C11H10O6	[M-H]-	Benzoylmalic acid	Phenolic acids	Phenolic acids	22138-51-8	3	14019.8	17268.6	15119.5	17969.8	18983.9	20849.1	114041	139268	127276	20361.2	13512	16475.9	30065.6	44022.5	38486	-	-
mws0093	179.07	146.04	180.079	C10H12O3	[M-H]-	Coniferyl alcohol	Phenolic acids	Phenolic acids	458-35-5	3	28426.7	14134.2	9322.91	130452	68544.9	47359.1	15661.1	29095.9	24162.2	30514.6	28349.8	26417.4	31386	21592.3	29190.3	C00590	ko00940,ko00999,ko01100,ko01110
mws1290	593.13	285.04	594.137	C30H26O13	[M-H]-	Kaempferol-3-O-(6''-p-Coumaroyl)glucoside (Tiliroside)*	Flavonoids	Flavonols	20316-62-5	3	18188.5	25703.9	40237.8	16383.8	16225.5	17254.6	65141.7	60268.5	59966.5	16758.5	15274.5	29277.8	18505.9	19793.9	26057.6	C17140	-
MW0112082	136.08	91.05	135.068	C8H9NO	[M+H]+	2-Aminoacetophenone	Others	Ketone compounds	613-89-8	3	2.96466e+06	3.47618e+06	3.71812e+06	8.98099e+06	8.65825e+06	9.53218e+06	1.45992e+06	1.52443e+06	1.54866e+06	5.22983e+06	5.63437e+06	5.35689e+06	4.35451e+06	5.94662e+06	4.35194e+06	-	-
Lmsp003729	627.156	319.046	626.148	C27H30O17	[M+H]+	Myricetin-3-O-rutinoside*	Flavonoids	Flavonols	-	3	3469.33	1929.18	4711.96	14274	7814.76	5872.25	4563.97	3174.45	3409.7	9548.71	8509.42	6638.96	6145.6	8752.3	6758.71	-	-
Zmdp003457	627.16	319.05	626.148	C27H30O17	[M+H]+	Myricetin-3-O-galactoside-3'-O-rhamnoside*	Flavonoids	Flavonols	-	3	3469.33	1929.18	4711.96	14274	7814.76	5872.25	4563.97	3174.45	3409.7	9548.71	8509.42	6638.96	6145.6	8752.3	6758.71	-	-
mws0874	346.06	211	347.063	C10H14N5O7P	[M-H]-	3'-Adenylic Acid	Nucleotides and derivatives	Nucleotides and derivatives	84-21-9	3	45061.1	47437.2	43403.3	66339.8	80586.6	40647.1	53205.6	62580.5	41284.6	45442.9	26720.9	26102	40806.8	58717.4	46259.7	C01367	ko00230,ko01100
Lakn005184	513.2	249.06	514.205	C24H34O12	[M-H]-	1'S,4'S-4'-Dihydroabscisic acid-4′-O-β-malonylglucopyranoside	Terpenoids	Sesquiterpenoids	-	3	35535.5	48373.5	29808.9	44253.1	33836.9	45435.2	6756.31	2038.88	6680.67	29108.5	20912.6	32319.3	19052.6	19609.1	26415.8	-	-
Lmcp004714	343.12	137.06	342.11	C19H18O6	[M+H]+	6-Hydroxy-7-Methoxy-2-[2-(3'-Hydroxy-4'-Methoxyphenyl)Ethyl]Chromone	Others	Chromone	-	2	36280.7	24556.2	18081.7	455421	504899	438439	87975.7	102840	90062.8	22104	31344.7	29076	126024	158235	185237	-	-
Lmcp001538	181.07	138.07	180.065	C7H8N4O2	[M+H]+	Theobromine	Alkaloids	Alkaloids	83-67-0	3	40898.2	43194.6	33129	23187.1	6748.1	23129.7	15205.2	27075.2	16595.3	27190.3	103949	35647.9	40242.5	34290.4	27374.6	C07480	ko00232,ko01100,ko01110
pme0500	503.16	323.1	504.169	C18H32O16	[M-H]-	D-Melezitose	Others	Saccharides	597-12-6	2	327632	318982	310764	249183	413224	467285	170560	184880	264658	388011	224899	416809	336174	355176	471973	C08243	-
pmb2653	649.22	145.05	650.227	C24H42O20	[M-H]-	DMelezitose O-rhamnoside	Others	Saccharides	-	3	15874.9	14720.8	11426.3	47828.5	39820.7	42427.3	42524.2	19603	23642.6	34385.1	50838.9	53414	32809.5	24596.6	23426.2	-	-
Lazn003578	207.1	161.06	206.094	C12H14O3	[M+H]+	Trans-coniferyl aldehyde	Phenolic acids	Phenolic acids	-	2	35774.8	72527.5	48388.5	226184	186917	220655	386719	364534	338553	276692	279364	352946	261790	182133	204458	-	-
pme2914	161.05	99.05	162.053	C6H10O5	[M-H]-	3-Hydroxy-3-methylpentane-1,5-dioic acid	Amino acids and derivatives	Amino acids and derivatives	503-49-1	1	255598	3.08174e+06	1.26153e+06	1.07061e+06	987798	1.24974e+06	4.2906e+06	1.90453e+06	3.5513e+06	1.17317e+07	1.35613e+07	3.95612e+06	1.3832e+06	1.85635e+06	1.32957e+06	C03761	-
MWSmce539	315.25	185.12	314.246	C18H34O4	[M+H]+	Dibutyl sebacate	Lipids	Free fatty acids	109-43-3	3	9	9	9	14111.9	16202	14474.6	7200.54	5919.25	6794.48	25922.6	26800.6	28942	12169.8	9872.74	14516	-	-
HJN003	385.11	223.06	386.121	C17H22O10	[M-H]-	1-O-Sinapoyl-β-D-glucose	Phenolic acids	Phenolic acids	-	2	158349	185271	202367	1.62163e+06	1.5545e+06	1.81957e+06	124016	144148	139140	2.38963e+06	2.46099e+06	2.39595e+06	1.10603e+06	1.10885e+06	1.51836e+06	C01175	ko00940,ko01110
MW0151026	416.15	145.05	415.153	C16H25N5O6S1	[M+H]+	His-Met-Glu	Amino acids and derivatives	Amino acids and derivatives	-	3	9957.46	24331.5	10033.1	14574.9	41747.9	41009.1	20806.6	7123.36	22155.6	106267	44594.9	94621.3	68022.8	47600.2	52319.2	-	-
MW0158389	433.13	389.14	410.144	C17H22N4O8	[M+Na]+	Tyr-Asn-Asp	Amino acids and derivatives	Amino acids and derivatives	-	3	64121.4	66473.2	63515	142565	150237	158100	5561.86	9035.29	8137.6	108074	101177	100174	78678.8	101901	71021.9	-	-
Zmdn002049	451.13	289.07	452.132	C21H24O11	[M-H]-	Epicatechin-4'-O-β-D-glucopyranoside	Flavonoids	Flavanols	-	2	169328	159669	110403	255439	276978	269857	31976.1	68590.5	44098	223395	114646	125269	117687	167902	128337	-	-
Hmcp001629	697.16	449.1	696.154	C30H32O19	[M+H]+	Kaempferol-3-O-(6''-Malonyl)glucoside-7-O-Glucoside	Flavonoids	Flavonols	-	3	7621.47	6213.15	12946.1	14343.7	11055.3	12800.9	60307.2	59576.3	58006.9	177843	135423	157639	47480.8	40403.9	32147.2	-	-
pme1210	150.06	61.01	149.051	C5H11NO2S	[M+H]+	L-Methionine	Amino acids and derivatives	Amino acids and derivatives	63-68-3	1	1.34522e+06	1.66443e+06	1.71145e+06	5.41615e+06	5.45901e+06	6.05228e+06	302040	336304	320726	1.9995e+06	1.94517e+06	1.82549e+06	1.71722e+06	2.51008e+06	2.36304e+06	C00073	ko00270,ko00470,ko00966,ko00970,ko00999,ko01100,ko01110,ko01210,ko01230,ko01240
Wagp010678	389.12	359.08	388.116	C20H20O8	[M+H]+	5-Hydroxy-3,3',4',5',7-Pentamethoxyflavone	Flavonoids	Flavones	5084-19-5	3	5315.88	2941.94	3321.72	3928.66	5736.18	6365.32	1805.39	1250.51	2721.45	4794.63	5040.92	5562.45	4474.22	3210.53	3303.22	-	-
Lmsp004521	613.12	147.04	612.111	C29H24O15	[M+H]+	1-O-Cinnamoyl-4,6-(S)-HHDP-β-D-glucose	Phenolic acids	Phenolic acids	-	3	7664.57	541.816	3029.89	38355.7	33488.8	42494.2	5040.45	1110.68	1939.73	4648	5119.91	564.441	10482.9	14404.4	10469.5	-	-
ML10198895	88.04	88.04	89.0477	C3H7NO2	[M-H]-	N-Methylglycine	Amino acids and derivatives	Amino acids and derivatives	107-97-1	3	9708.31	4196.15	12730.8	11294.6	11589.4	20110	3575.26	3791.9	10817.6	13118.7	8819.31	8844.36	13947.3	9787.79	10567.2	C00213	ko00260,ko00330,ko01100
pmn001671	547.17	223.1	548.174	C23H32O15	[M-H]-	Furanofructosyl-α-D-(6-mustard acyl)glucoside	Phenolic acids	Phenolic acids	-	2	94006.6	135970	152141	323305	298684	290765	631925	576205	669472	65150.4	69927.1	92133	194865	217290	281034	-	-
MWSmce332	209.08	191.07	208.074	C11H12O4	[M+H]+	3,4-Dimethoxycinnamic acid	Phenolic acids	Phenolic acids	2316-26-9	3	217611	173916	208133	21222	24490.7	34017	31376	48273.2	41303.6	12106.9	10182.5	9394.33	69169.1	55345.3	81990.8	-	-
MWS1812	171.17	55.05	170.167	C11H22O	[M+H]+	2-Undecanone	Others	Ketone compounds	112-12-9	3	62733.3	60420.6	37777.2	63339.6	49697.9	38576.1	71431	80965.3	86804.9	145125	164923	129107	62612.2	92700.2	84271.7	C01875	-
Zmgn002106	206.08	58.03	207.089	C11H13NO3	[M-H]-	N-Acetyl-L-phenylalanine	Amino acids and derivatives	Amino acids and derivatives	2018-61-3	1	575850	445672	611620	771802	843357	582407	227900	241601	189564	975259	1.005e+06	1.20048e+06	467165	602598	694454	C03519	ko00360,ko01100
MWSHY0094	459.09	139.04	458.085	C22H18O11	[M+H]+	Gallocatechin gallate*	Flavonoids	Flavanols	4233-96-9	3	48521.4	68159.9	19197.8	14168.7	27350.3	7153.37	24255.3	7662.18	9	6948.2	656232	3634.03	57065.9	57963.7	79354.4	-	-
MWS2042	128.11	55.05	127.1	C7H13NO	[M+H]+	N-Cyclohexylformamide	Alkaloids	Alkaloids	766-93-8	3	31169	27569.9	22379.2	38344.6	28587.1	41120	28993.3	26996.8	36339.7	27383	29900.6	32225.2	26239.7	18437.1	19709.4	C11519	-
Hmjp003008	609.14	287.06	608.138	C27H28O16	[M+H]+	Luteolin-7-O-glucuronide-5-O-rhamnoside	Flavonoids	Flavones	-	2	30458.5	21762.8	14274.1	78381.2	97045.6	102047	9	9	9	19801.8	33356.3	25173.3	33084.8	27663.3	22260.5	-	-
pme2828	140.03	98.96	139.027	C6H5NO3	[M+H]+	4-Nitrophenol	Phenolic acids	Phenolic acids	100-02-7	3	1.03962e+07	1.17813e+07	1.3061e+07	1.51325e+07	1.66152e+07	1.21427e+07	1.12015e+07	1.64463e+07	1.33069e+07	1.31657e+07	1.66435e+07	1.13225e+07	1.4507e+07	1.76296e+07	1.18867e+07	C00870	-
MA10039492	173.01	71.03	174.016	C6H6O6	[M-H]-	Dehydroascorbic acid	Others	Vitamin	490-83-5	3	108399	166739	218255	330324	449407	414635	126388	219181	145581	308649	300640	187855	160591	200493	239388	C05422	ko00053,ko00480,ko01100
Wbmp001002	152.07	107.05	151.063	C8H9NO2	[M+H]+	4-methoxybenzamide	Alkaloids	Alkaloids	3424-93-9	2	69511.5	67748.2	85915	271725	241939	265515	31594.8	34447.5	37738.8	31081	33964.7	26014.7	67475	100227	92197.8	-	-
Lmjp003655	463.12	301.08	462.116	C22H22O11	[M+H]+	6-C-MethylKaempferol-3-glucoside*	Flavonoids	Flavones	-	3	78931.6	68039.7	73055.8	16572.6	27293.5	4486.87	274121	246885	260386	150137	137701	103141	83188.7	122201	96376	-	-
MW0155102	394.17	179.07	393.165	C17H23N5O6	[M+H]+	Phe-Asn-Asn	Amino acids and derivatives	Amino acids and derivatives	-	3	454534	482974	388655	69620.3	75715.7	52530.8	303231	317974	246979	690084	817858	1.47395e+06	267118	379438	281640	-	-
Zmgn004894	151.04	136.02	152.047	C8H8O3	[M-H]-	Methyl 4-hydroxybenzoate*	Phenolic acids	Phenolic acids	99-76-3	3	17938.2	15926.8	7100.13	72163.5	77692.3	87754	79121.7	120838	110610	49463	55175	105301	36440.1	34472.4	49042.8	-	-
pme3184	332.08	136.06	331.068	C10H14N5O6P	[M+H]+	2'-Deoxyadenosine-5'-monophosphate	Nucleotides and derivatives	Nucleotides and derivatives	653-63-4	3	499246	514201	483262	1.3808e+06	1.74975e+06	1.57243e+06	450106	441498	521500	540319	780129	770735	545041	677402	813378	C00360	ko00230,ko01100,ko01232
Wbsp005612	503.34	485.33	502.329	C30H46O6	[M+H]+	8,18,19-Trihydroxy-3,7,11,16,20,20-hexamethyl-22-oxopentacyclo[13.8.0.03,12.06,11.016,21]tricos-1(23)-ene-7-carboxylic acid	Terpenoids	Triterpene	-	3	42517.9	71997.2	53625.7	142177	128571	131468	35757.3	32273.2	24944.7	324010	355757	382856	103104	138440	154040	-	-
mws4176	237.12	120.09	236.116	C12H16N2O3	[M+H]+	L-Alanyl-L-Phenylalanine	Amino acids and derivatives	Amino acids and derivatives	3061-90-3	3	15572.6	55011.5	40040.7	139230	146996	178180	46066.1	48319.8	34935.9	77212.5	83848.6	69720.3	55132.8	80343.7	79041.2	-	-
Xmyp004678	727.21	287.05	726.201	C32H38O19	[M+H]+	Kaempferol-3-O-(2''-O-xylosyl-6''-O-rhamnosyl)glucoside	Flavonoids	Flavonols	-	1	9	9	9	317766	318509	163396	28925.1	21805.7	25634.4	2.05983e+07	1.85315e+07	2.00152e+07	5.92615e+06	4.17278e+06	4.37026e+06	-	-
mws4053	455.35	455.35	456.36	C30H48O3	[M-H]-	3-Hydroxyurs-12-en-28-oic acid (Ursolic acid)	Terpenoids	Triterpene	77-52-1	3	9296.62	13603.6	16673.4	302030	277259	291218	200783	178913	224393	39550.3	32324.4	35198.5	32781.9	42542.1	49225.2	C08988	-
Lmhp007840	534.36	184.07	533.348	C27H52NO7P	[M+H]+	LysoPC 19:2	Lipids	LPC	-	3	9854.92	6355.19	17369.5	40176.3	14251.2	34228.4	40417.8	35190.5	38305.1	12235.5	23677.6	22932.4	34159.4	37729	25203.9	-	-
Zayn001165	295.07	133.01	296.074	C10H16O10	[M-H]-	(S)-Malic acid-1-O-beta-D-glucopyranoside	Organic acids	Organic acids	-	2	91469.3	127843	94119.8	67086.3	63795.6	112812	248502	237472	200649	42647.6	53232.1	81015.5	130133	86895.1	107892	-	-
Lmtn001630	312.11	150.05	313.116	C14H19NO7	[M-H]-	2-Glucosyloxy-2-phenylacetic acid amide	Alkaloids	Alkaloids	-	3	24462.4	20567.7	37752.5	14953.9	4828.78	10666.5	25026.2	21235.2	16093.8	28823.9	37978.9	39290.1	18534.6	18367.8	25673.5	-	-
pma0702	558.28	207.07	557.274	C29H39N3O8	[M+H]+	N1,N8-Bis(sinapoyl)spermidine	Alkaloids	Phenolamine	-	3	23376.5	11279.2	18720	52350.3	44061.8	67614.2	98256.6	106184	75584.9	75407.8	68950.1	54716	30745.3	44832.3	34210.1	C21170	-
MW0150534	288.19	129.1	287.185	C13H25N3O4	[M+H]+	Gly-Val-Leu	Amino acids and derivatives	Amino acids and derivatives	-	3	40951.3	42404.1	60504.9	705211	612489	796500	8639.28	8656.7	9619.29	3533.05	8463.1	12515.5	182294	235404	160181	-	-
MW0109852	328.16	103.08	327.154	C13H21N5O5	[M+H]+	Thr-Ala-His	Amino acids and derivatives	Amino acids and derivatives	-	3	1.92225e+06	2.03187e+06	1.93499e+06	1.95919e+06	1.72895e+06	1.94488e+06	832083	743413	678373	243844	275694	216128	1.05336e+06	1.39961e+06	1.58807e+06	-	-
MW0110259	295.16	136.07	294.158	C15H22N2O4	[M+H]+	Tyr-Ile	Amino acids and derivatives	Amino acids and derivatives	-	3	48910.4	38006.7	53874.8	268041	243238	219587	12478.9	13974.4	8872.5	26048.9	25275.2	21209.4	61169.5	88255.6	89614.4	-	-
Lmsp004450	359.15	131.05	358.142	C20H22O6	[M+H]+	Dehydrodiconiferyl alcohol	Lignans and Coumarins	Lignans	4263-87-0	1	75415.4	27241.3	78624.8	231336	238893	326889	108519	135760	133473	53583.5	32991.1	66625	109095	140656	164782	-	-
pmf0138	179.06	59.01	180.063	C6H12O6	[M-H]-	D-Mannose*	Others	Saccharides	3458-28-4	1	1.08904e+06	1.25187e+06	121650	2.55331e+06	3.3771e+06	2.39459e+06	510358	595309	703624	6.09834e+06	7.27398e+06	5.71105e+06	2.23953e+06	2.86157e+06	3.38629e+06	C00159	ko00051,ko00052,ko00520,ko01100,ko01250,ko02010
Zbsn004080	391.1	229.05	392.111	C19H20O9	[M-H]-	Kakispyrone	Others	Others	-	3	241016	284317	302413	1.13455e+06	573054	1.57511e+06	78477.6	75422.3	63135.5	974557	853971	1.07003e+06	447844	658597	647893	-	-
Zblp004717	625.17	317.07	624.169	C28H32O16	[M+H]+	3'-methoxyquercetin-3-O-L-rhamnosyl(1→2)-glucopyranoside*	Flavonoids	Flavonols	-	1	160401	181251	185636	874916	804427	843154	1.06925e+06	1.04609e+06	1.38579e+06	90315.2	79286.3	57651	454793	379799	568741	-	-
mws0097	357.13	151.04	358.142	C20H22O6	[M-H]-	Pinoresinol*	Lignans and Coumarins	Lignans	487-36-5	3	36988.1	38371.3	33255.5	57472.2	66337.4	61513.3	92474.9	91332.3	71987.1	33454.8	41726.1	38042.3	42403.1	63149.5	60344.4	C05366	ko00999,ko01100,ko01110
Zmsp001834	169.05	65	168.042	C8H8O4	[M+H]+	2,6-Dimethoxy-1,4-benzoquinone*	Quinones	Quinones	530-55-2	1	1.09717e+06	1.3406e+06	1.18109e+06	4.09725e+06	3.94778e+06	3.92853e+06	1.80196e+06	1.49721e+06	1.30633e+06	1.43114e+06	1.47772e+06	1.71364e+06	1.48744e+06	2.14854e+06	2.19752e+06	C10331	-
pmb0492	584.28	325	583.268	C34H37N3O6	[M+H]+	N',N'',N'''-p-Coumaroyl-cinnamoyl-caffeoyl spermidine	Alkaloids	Phenolamine	-	3	77298.6	93430.7	128758	101884	87322.1	96395.1	65296.5	53489.5	42359.9	98774.6	112017	86729.8	80828.8	60276.8	55673.7	-	-
MWS3149	151.04	107.05	152.047	C8H8O3	[M-H]-	3-Methoxybenzoic acid	Phenolic acids	Phenolic acids	586-38-9	3	10564	12086.5	10933.4	29747.4	33612.1	34309.6	27987	21543.8	20226.2	13280.3	10119.6	18183.2	17307.4	11950.8	17665.6	-	-
Wbwp010459	343.15	163.07	342.147	C20H22O5	[M+H]+	5-[(2r,3s,4s,5s)-5-(2h-1,3-benzodioxol-5-yl)-3,4-dimethyloxolan-2-yl]-2-methoxyphenol	Lignans and Coumarins	Lignans	-	1	6745.38	4613.7	9278.62	12743.3	7884.05	5618.92	14247.8	13874.7	13959.1	9624	9826.8	8868.54	7428.01	6392.95	9525.25	-	-
Lmdp002969	481.1	319.06	480.09	C21H20O13	[M+H]+	Myricetin-3-O-galactoside*	Flavonoids	Flavonols	15648-86-9	2	64919	63536.4	49477.5	62250.6	49429	49809.8	21757.4	7078.15	791.713	5109.83	13916.5	9276.29	25820.4	27831.3	37492.4	-	-
MWS201458	279.17	120.09	278.163	C15H22N2O3	[M+H]+	Phe-Ile	Amino acids and derivatives	Amino acids and derivatives	22951-94-6	3	24237.3	29786.5	44629.1	152092	126355	130086	17743	20571	6687.31	38426.7	50984.2	75358.8	55673.1	48789.7	72348.5	-	-
Lssp210056	465.1	303.05	464.096	C21H20O12	[M+H]+	Quercetin3-O-galactoside*	Flavonoids	Flavonols	-	2	157860	233497	134713	961176	596881	905568	390176	377881	424109	151184	207334	255295	513870	500651	345209	-	-
Zmdn001564	293.11	164.07	294.122	C14H18N2O5	[M-H]-	γ-Glutamylphenylalanine	Amino acids and derivatives	Amino acids and derivatives	7432-24-8	1	1.03189e+06	2.21939e+06	1.30172e+06	335005	383864	311272	1.12846e+06	1.14792e+06	1.92558e+06	1.07421e+06	964819	938816	877675	701959	581195	-	-
Lmsp012858	631.37	469.32	630.361	C32H54O12	[M+H]+	Goshonoside F7	Terpenoids	Ditepenoids	-	3	23244.3	30558.9	31863.7	9	9	9	4992.37	3633.72	3138.22	11709.5	10263.4	10194.1	8325.2	10195	12631.8	-	-
Wbtp005759	303.05	303.05	302.043	C15H10O7	[M+H]+	1,2,5,7,8-pentahydroxy-3-methylanthracene-9,10-dione	Flavonoids	Other Flavonoids	-	1	119960	100859	121068	70857.9	94493.2	91863.5	148393	135834	171991	42328.6	46665.7	45717	74271.1	113739	100422	-	-
mws1603	741.26	579.21	742.268	C34H46O18	[M-H]-	Eleutheroside E	Lignans and Coumarins	Lignans	39432-56-9	3	739132	1.03905e+06	951800	44931.5	48639.1	53981.4	20602.2	16269.6	23627.3	192589	247199	222198	167159	255350	231285	C20786	-
Zmpn000095	261.04	78.96	262.045	C6H15O9P	[M-H]-	Sorbitol-6-phosphate	Others	Saccharides	20479-58-7	3	7218.45	11570.1	8886	58020.9	53344	73343.1	71021.1	66894.8	74949.8	25585.3	27369.7	34036.6	26618.2	35233.1	23731.2	C01096	ko00051,ko01100
mws0258	132.102	86.0964	131.095	C6H13NO2	[M+H]+	L-Isoleucine*	Amino acids and derivatives	Amino acids and derivatives	73-32-5	1	503671	364704	550737	1.08406e+06	1.06474e+06	920941	90709.2	82264.8	76321.9	2.54186e+06	751892	885749	439480	549428	672028	C00407	ko00280,ko00290,ko00460,ko00960,ko00966,ko00970,ko01100,ko01110,ko01210,ko01230,ko02010
mws0921	149.06	131.05	150.068	C9H10O2	[M-H]-	p-Coumaryl alcohol	Phenolic acids	Phenolic acids	3690-05-9	3	16899.2	23550.7	13838	95957	84594.2	72123.9	45136.9	45685	39569.3	19711.6	32447.6	23153.8	40513.8	27226.2	30677.7	C02646	ko00940,ko01100,ko01110
pmp001110	535.14	517.13	534.137	C25H26O13	[M+H]+	Apigenin-6-C-xyloside-8-C-arabinoside	Flavonoids	Flavones	-	3	22449.5	29345.4	38650.3	28831.4	7602.4	46633.1	104073	137074	113377	28011.7	35728.7	33999	45504.6	52981.8	34453.5	-	-
MW0150062	469.22	188.07	446.217	C22H30N4O6	[M+Na]+	Glu-Leu-Trp	Amino acids and derivatives	Amino acids and derivatives	-	3	67478.7	36604.9	34409.2	716148	683975	847290	18492.4	11549.4	22199.8	57349.3	51076	67752	175756	211046	137400	-	-
Walp004752	218.21	88.08	217.204	C12H27NO2	[M+H]+	2-Aminododecane-1,4-diol	Lipids	Sphingolipids	-	2	163990	78810.6	94845.4	94604.5	171181	141304	162518	91943	117986	168609	79699.9	123573	112406	164395	169004	-	-
Wmzn000227	145.06	109.04	146.058	C6H10O4	[M-H]-	2,2-Dimethylsuccinic acid	Organic acids	Organic acids	597-43-3	2	11030	4141.84	4065.73	41069.2	27857.3	36249.1	30486.6	35063.9	30578.7	27410.4	22140.4	25026	12728.9	19626.6	16919.4	-	-
mws0744	319.05	301.04	320.053	C15H12O8	[M-H]-	Dihydromyricetin (Ampelopsin)	Flavonoids	Flavanonols	27200-12-0	3	6111.26	7565.22	5182.67	57439.8	40170.8	56450.6	15944.1	29773.9	16321	27762.5	48440.8	48667.4	30091.1	21566.4	33098.9	C02906	ko00941,ko01110
Hmmn002544	355.1	193.05	356.111	C16H20O9	[M-H]-	Ferulic acid-4-O-glucoside	Phenolic acids	Phenolic acids	117405-51-3	1	52288.3	49423.6	61310	12344.4	18329.4	1718.04	23122.6	13789.5	18145.9	137345	211931	218733	68275.7	64941.3	94281.8	-	-
MW0150509	448.19	259.12	447.191	C24H25N5O4	[M+H]+	Gly-Trp-Trp	Amino acids and derivatives	Amino acids and derivatives	57850-28-9	3	88637	92880.3	63319.6	149357	143157	187158	81802.5	84460.1	102121	142219	168032	170012	108436	131538	85510.7	-	-
MWS0552	239.2	223.03	240.209	C15H28O2	[M-H]-	Cis-10-Pentadecenoic Acid(C15:1)	Lipids	Free fatty acids	84743-29-3	1	631728	619510	623103	585442	562892	566361	620741	740291	710787	643373	550794	523080	468462	617687	723234	-	-
Zmgp002857	757.22	303.05	756.211	C33H40O20	[M+H]+	Quercetin-3-O-α-rhamnosyl (1→2)-[α-rhamnosyl (1→6)]-β-glucoside	Flavonoids	Flavonols	-	3	40242.1	61512.3	34025.5	250978	217138	301531	148679	122276	114696	31635.6	35964	30086.4	99164.1	113850	149012	-	-
MW0155129	418.17	127.04	417.165	C19H23N5O6	[M+H]+	Phe-Asp-His	Amino acids and derivatives	Amino acids and derivatives	-	3	184317	164804	172747	575217	611819	545180	1007.17	3449.76	994.988	2.65243e+06	2.69482e+06	2.79487e+06	777151	514395	750408	-	-
Lmmn004625	449.11	287.06	450.116	C21H22O11	[M-H]-	Dihydrokaempferol-7-O-glucoside*	Flavonoids	Flavanonols	-	3	34712.4	27655.6	28687.5	167233	190040	181343	57871.4	58633.1	73742.2	48907.1	36999.9	38501.7	69028.5	92822.7	62612.6	-	-
pmn001370	681.24	519.19	682.247	C32H42O16	[M-H]-	Pinoresinol-4,4'-O-di-O-glucoside	Lignans and Coumarins	Lignans	63902-38-5	3	32490.8	62259.8	57424	30204.9	23119.7	24269.5	8100.63	1717.29	1902.76	103789	116921	109868	42761.3	58174.9	39527.9	-	-
pme2380	145.01	101.02	146.022	C5H6O5	[M-H]-	α-Ketoglutaric acid	Organic acids	Organic acids	328-50-7	3	153313	112644	145163	50164.9	137320	173144	205876	216508	192906	412413	535656	545053	203118	229984	304097	C00026	ko00020,ko00040,ko00053,ko00220,ko00250,ko00300,ko00310,ko00340,ko00430,ko00470,ko00630,ko00650,ko00660,ko01100,ko01110,ko01200,ko01210,ko01230,ko01240
pmn001420	341.09	179.04	342.095	C15H18O9	[M-H]-	1-O-Caffeoyl-β-D-glucose*	Phenolic acids	Phenolic acids	14364-08-0	1	749356	100263	1.25494e+06	173689	216396	378978	394786	345730	386781	595845	523963	588076	475862	735177	648806	C10433	-
Jmwn002117	331.1	153.02	332.111	C14H20O9	[M-H]-	2-(3,4-dihydroxyphenyl)ethanediol 1-O-β-D-glucopyranoside*	Phenolic acids	Phenolic acids	-	1	294181	257680	363627	135601	97936.8	119508	51168.2	31606.9	51814.9	386522	404267	450451	201844	224776	145741	-	-
Lmsp003655	521.2	131.05	520.194	C26H32O11	[M+H]+	Dehydrodiconiferyl alcohol-gamma'-O-glucoside*	Lignans and Coumarins	Lignans	-	1	1.36869e+06	984802	931070	144222	159907	142104	1578.43	888.912	10887.7	396092	394897	371524	330295	250942	388210	-	-
pmp000530	519.19	357.13	518.179	C26H30O11	[M+H]+	Phellodendroside	Flavonoids	Flavanonols	40451-69-2	3	45915.8	44740.3	47755.8	16499.1	17887.5	26970.7	32337	19067.5	29848.9	149906	107199	132855	43379.2	62862.9	65967.7	-	-
MWS201483	279.13	120.08	278.127	C14H18N2O4	[M+H]+	Phe-Hyp	Amino acids and derivatives	Amino acids and derivatives	90965-82-5	2	32044.2	27321.8	20229.3	31486.2	32204.4	43537.2	36591.1	35890.6	28019.7	28188.8	32808.9	27176.5	23892.6	36430.3	28657.4	-	-
mws0520	224.09	136.08	223.084	C11H13NO4	[M+H]+	N-Acetyl-L-tyrosine	Amino acids and derivatives	Amino acids and derivatives	537-55-3	3	53561.8	120679	81021.4	35096.5	26968.4	33551.5	17114.2	23739.6	14256.9	57083.5	71570.7	63096.3	40299.9	35786.2	53595.1	-	-
MW0106444	442.15	379.16	443.155	C19H21N7O6	[M-H]-	Dihydrofolic acid	Organic acids	Organic acids	4033-27-6	3	50841.6	45446.1	40929.4	3582.97	15888.3	10228.9	7207.58	13387.2	8731.89	38920.3	46549.9	38475.3	23962	35775.3	26722.8	C00415	ko00670,ko00790,ko01100,ko01240
Jmlp004238	371.2	133.1	370.199	C19H30O7	[M+H]+	Byzantionoside A	Others	Ketone compounds	189109-41-9	1	54274.4	51596.5	49712.5	196784	117294	130932	24989.8	11552.6	24567.8	62480.8	67174.9	82208.8	80596	58955.3	54692.2	-	-
mws1089	421.08	241.01	422.082	C12H23O14P	[M-H]-	Sucrose-6-phosphate	Others	Saccharides	-	3	573163	326873	304717	253752	453763	229678	585415	673750	822092	440684	451111	712048	326374	485247	490882	-	-
MW0109110	427.21	166.09	426.19	C22H26N4O5	[M+H]+	2-[[2-[[2-[(2-Amino-3-phenylpropanoyl)amino]acetyl]amino]-3-phenylpropanoyl]amino]acetic acid	Amino acids and derivatives	Amino acids and derivatives	59005-83-3	3	492155	512360	599909	3.22511e+06	2.67623e+06	3.12055e+06	214545	230858	209627	874394	882927	742516	1.10118e+06	1.02215e+06	715186	-	-
Lmsn012425	471.35	277.22	472.355	C30H48O4	[M-H]-	3,7-Dihydroxyolean-12-en-28-oic acid (Rubusic acid)	Terpenoids	Triterpene	23984-26-1	3	9	9	9	9	9	9	28673.9	31211.8	27329.9	14667.4	11287	11544.3	8624.64	13318.8	10747	-	-
Lmrn003201	204.07	158.06	205.074	C11H11NO3	[M-H]-	Indole-3-lactic acid	Alkaloids	Plumerane	1821-52-9	3	20310	31825.1	39421.2	21854.1	10223.7	14795.2	7907.16	5428.34	7403.6	72462.2	68043.4	78093	17630	22054.9	27252.1	C02043	-
Sazp005836	417.15	181.05	416.147	C22H24O8	[M+H]+	Comazaphilone C	Others	Others	-	1	492938	361016	442542	104681	95312.2	104351	677183	720626	700255	190485	197364	164369	237471	298448	367404	-	-
Lahp004593	493.13	331.08	492.127	C23H24O12	[M+H]+	Flavoyadorinin A*	Flavonoids	Flavonols	-	2	100652	62460.3	101962	9	9	9	20421.3	5295.16	16090.2	59747.5	63982.4	63152.3	32046.6	45796.2	49477.7	-	-
MWS1787	94.07	53.04	93.0578	C6H7N	[M+H]+	2-Picoline; 2-Methylpyridine	Alkaloids	Pyridine alkaloids	109-06-8	3	81279.6	49791.3	42363.1	60640.1	61261.2	17652.3	48956.9	36530.2	58547.7	53415	52937.4	45661.4	41718.7	50849.8	32738.3	C14447	-
pme0088	285.04	151	286.048	C15H10O6	[M-H]-	Luteolin (5,7,3',4'-Tetrahydroxyflavone)	Flavonoids	Flavones	491-70-3	3	3532.62	3194.11	4289.69	42057	45781.2	40383.1	6888.85	6861.07	7029.08	4949.57	10194.3	8244.95	14084.6	18734.3	21963.1	C01514	ko00941,ko00944,ko01100,ko01110
mws0066	315.05	151	316.058	C16H12O7	[M-H]-	Isorhamnetin; 3'-Methoxy-3,4',5,7-Tetrahydroxyflavone	Flavonoids	Flavonols	480-19-3	3	13433	10420.1	12633.3	5160.83	4761.75	5746.18	6203.94	7748.06	10133	3402.16	3144.65	2759	7630.98	5621.5	5114.54	C10084	-
mws0636	313.15	166.09	312.147	C18H20N2O3	[M+H]+	L-Phenylalanyl-L-phenylalanine	Amino acids and derivatives	Amino acids and derivatives	2577-40-4	3	3601.64	8181.18	13515.3	33229	17975.2	13512.3	35583	28519	38254.5	11917.6	53818.9	29555.2	20467.6	15725.5	13410.6	-	-
MW0151043	545.2	341.11	546.207	C24H30N6O9	[M-H]-	His-Phe-Glu-Asp	Amino acids and derivatives	Amino acids and derivatives	-	3	772881	842104	1.00833e+06	2.08423e+06	1.93236e+06	2.18258e+06	320343	403273	379027	1.87621e+06	1.92508e+06	2.0227e+06	982934	1.30989e+06	866716	-	-
MW0153559	354.14	152.07	353.141	C16H23N3O4S1	[M+H]+	Met-Gly-Phe	Amino acids and derivatives	Amino acids and derivatives	-	3	5810.7	7810.25	9049.99	732525	604982	648071	24599.2	35634	21549.3	51982	66999.1	58163.8	150970	173106	229493	-	-
pmb0592	771.23	463.2	770.227	C34H42O20	[M+H]+	Chrysoeriol-7-O-rutinoside-5-O-glucoside	Flavonoids	Flavones	-	3	28939.6	41368.3	64928.9	28484.7	17308.3	18624.3	133329	155606	134219	11273.4	20881.5	24879.2	37500	35081.8	51924.6	-	-
MW0151103	457.17	89.02	458.176	C17H26N6O9	[M-H]-	His-Thr-Ser-Asp	Amino acids and derivatives	Amino acids and derivatives	-	3	5362.9	14045.1	7229.93	220062	112410	118616	47854.3	43023.8	46713.5	125576	138874	119215	75200.6	77856.6	109992	-	-
Lmhp008763	452.28	311.26	451.27	C21H42NO7P	[M+H]+	LysoPE 16:1(2n isomer)	Lipids	LPE	-	1	84514	86557.8	115006	30894	35588.1	38642.9	117258	228216	94944.8	439620	454498	435726	208687	139735	214384	-	-
MW0150440	370.15	117.07	369.136	C16H23N3O5S1	[M+H]+	Gly-Met-Tyr	Amino acids and derivatives	Amino acids and derivatives	-	3	15881.9	66263.4	38585.7	199800	160034	203474	271604	276113	281782	209708	205733	217378	117402	178286	132864	-	-
MWSHY0151	319.04	273.04	318.038	C15H10O8	[M+H]+	Quercetagetin; 3,3',4',5,6,7-Hexahydroxyflavone	Flavonoids	Flavonols	90-18-6	3	2709.51	5960.98	7989.41	36159.3	18397.4	39079	21589.3	17669.7	24841.1	11568	7650.9	4772.21	12446.8	17397.8	11762.7	C10122	-
pme2292	89.11	72.08	88.1	C4H12N2	[M+H]+	Putrescine	Alkaloids	Alkaloids	110-60-1	3	75000	58295.1	80846.1	92114.1	13958.2	84107.8	75397.6	66861.4	81701	81803.6	95648.4	68802	85533.7	108166	69416.4	C00134	ko00330,ko00470,ko00480,ko00960,ko01100,ko01110,ko02010
MWS201381	292.13	188.07	291.122	C14H17N3O4	[M+H]+	Ser-Trp	Amino acids and derivatives	Amino acids and derivatives	94421-70-2	3	63157.6	73597.9	72659	106184	133051	138171	20790.5	29880.3	17721.8	54518.6	55940	53381.1	76613.1	48747.2	68711.8	-	-
MW0148062	356.13	117.07	355.131	C14H21N5O4S1	[M+H]+	Cys-Pro-His	Amino acids and derivatives	Amino acids and derivatives	-	3	40966.1	78027.3	67451.7	367741	422807	306004	338547	330305	331165	840580	1.01394e+06	1.2225e+06	380170	595567	480367	-	-
mws0628	121.03	92.03	122.037	C7H6O2	[M-H]-	4-Hydroxybenzaldehyde	Phenolic acids	Phenolic acids	123-08-0	3	193909	148761	182606	678439	640783	658594	440683	426768	448680	336574	309893	341717	271965	408571	416689	C00633	ko01100
mws4174	222.1	138.05	221.09	C8H15NO6	[M+H]+	N-Acetyl-D-mannosamine	Others	Saccharides	7772-94-3	3	322557	274825	312406	30005.5	50876.5	48832.1	138039	107844	108917	35581.6	28171.8	14902.1	69383.4	101739	71784.6	C00645	ko00520,ko01100,ko01250
Lmhp001732	263.14	70.06	262.132	C14H18N2O3	[M+H]+	L-Prolyl-L-Phenylalanine	Amino acids and derivatives	Amino acids and derivatives	13589-02-1	2	23865.5	36995.6	27813.6	84301.1	78382.5	76944.5	28306.3	25195.1	21871.3	103999	102366	107805	68692.9	45560.3	50265.7	-	-
Zmmp003443	334.14	188.07	333.132	C16H19N3O5	[M+H]+	Bestim	Amino acids and derivatives	Amino acids and derivatives	66471-20-3	1	537088	949636	633930	365916	314297	372979	125489	156274	101407	473377	390719	360061	260406	411673	364508	-	-
mws0236	124.01	79.96	125.015	C2H7NO3S	[M-H]-	2-Aminoethanesulfonic acid	Organic acids	Organic acids	107-35-7	3	7476.23	11831.3	14114.8	29277.4	21575.7	23106.2	79006	95816.3	104166	56132.4	61715	46289.6	28824.8	20673	32708.4	C00245	ko00430,ko00920,ko01100,ko02010
Xmyp004945	757.22	287.06	756.211	C33H40O20	[M+H]+	Kaempferol-3-O-(6''-Rhamnosyl-2''-Glucosyl)Glucoside (Camelliaside A)	Flavonoids	Flavonols	135095-52-2	1	301767	445190	514807	1.22969e+06	1.42286e+06	595516	1.56285e+06	1.40848e+06	1.45788e+06	78469.4	75231.1	52505	585182	577639	840690	-	-
Wasn002329	366.08	160.04	367.09	C16H17NO9	[M-H]-	Xanthurenic Acid 8-O-Glucoside	Alkaloids	Quinoline alkaloids	97451-32-6	1	103853	82881.9	155487	226635	200729	207384	46690.5	43712.6	39608.7	159287	167132	150775	89094	108248	139049	-	-
pmp000579	463.12	301.07	462.116	C22H22O11	[M+H]+	Diosmetin-7-O-galactoside*	Flavonoids	Flavones	-	3	62577.9	52253.7	60399.7	14523.6	7026.52	28677.8	192282	228894	146291	94021.6	129746	78321.8	77944	61088.3	96399.9	-	-
Zbdp002220	333.12	171.06	332.111	C14H20O9	[M+H]+	2,6-Dimethoxypydroquinone-1-O-glucoside	Flavonoids	Other Flavonoids	-	2	42324.2	42822.7	83398	102586	94473.6	85052.6	39952.4	50725.5	43237.8	42102.9	53379.9	31695.7	99774.7	65767.7	72920.1	-	-
Wbwn006953	337.11	307.06	338.115	C20H18O5	[M-H]-	Cagayanone A	Lignans and Coumarins	Lignans	-	1	177792	118007	122117	1.38217e+06	1.3229e+06	1.65324e+06	850547	842223	825014	216459	182624	183181	532838	605112	816381	-	-
Lskp211268	179.07	119.05	178.063	C10H10O3	[M+H]+	3-Ethyl-7-hydroxyphthslide	Others	Others	-	3	272537	254754	255169	101937	105367	118808	203813	199557	231637	352158	310512	349370	186809	212733	286864	-	-
HJAP128	771.23	317.06	770.227	C34H42O20	[M+H]+	Isorhamnetin-3-O-rutinoside-7-O-rhamnoside*	Flavonoids	Flavonols	-	1	365041	475753	480087	4.34071e+06	4.13195e+06	2.20371e+06	2.47993e+06	3.71452e+06	3.24381e+06	219903	309301	194923	1.6654e+06	1.41471e+06	2.20079e+06	-	-
Hajp007218	301.071	286.049	300.063	C16H12O6	[M+H]+	5,7,3',5'-tetrahydroxy-6-methylfavanone*	Flavonoids	Flavones	-	1	38780.1	26782.7	28347	98937.3	130113	131436	73543.8	66583.8	61050.3	45632.8	64988.3	48633	64337.8	88683.5	58240.3	-	-
mws0208	145.051	101.061	146.058	C6H10O4	[M-H]-	Adipic Acid*	Organic acids	Organic acids	124-04-9	3	954093	1.02539e+06	1.21655e+06	1.24021e+06	1.2773e+06	1.3407e+06	617924	645460	660116	939803	1.04266e+06	1.02542e+06	785234	1.2562e+06	1.0602e+06	C06104	ko01100
Wcgp002561	265.14	119.09	264.136	C15H20O4	[M+H]+	6-(1,2-dihydroxyethyl)-3-hydroxy-2,2,5,7-tetramethyl-3H-inden-1-one	Others	Others	-	3	39085.1	41672.2	47635.9	450408	509833	529206	182535	126216	132443	650987	668026	599425	288765	452287	346024	-	-
pme0264	243.1	127.05	242.09	C10H14N2O5	[M+H]+	Thymidine	Nucleotides and derivatives	Nucleotides and derivatives	50-89-5	3	26689.4	26610.2	17930.3	422616	458018	343018	25805.3	20781.9	36364.7	19353	9100.58	9450.29	162532	160422	104324	C00214	ko00240,ko01100,ko01232
mws5041	189.123	86.0964	188.116	C8H16N2O3	[M+H]+	L-Glycyl-L-isoleucine*	Amino acids and derivatives	Amino acids and derivatives	19461-38-2	2	381771	418756	425192	330714	320018	331249	47849.9	75771.6	85337.7	157188	135349	168166	195292	173038	267288	-	-
MWSslk203	727.21	433.11	726.201	C32H38O19	[M+H]+	Vaccarin	Flavonoids	Flavones	53452-16-7	3	37206.5	23630.7	28532.7	82129.4	89838.9	94883.7	165023	128449	171239	53299.7	159483	203042	79995.6	128648	115524	-	-
Lmtp002818	741.22	287.06	740.216	C33H40O19	[M+H]+	Kaempferol-3-(2'',6''-di-O-rhamnosyl)-glucoside	Flavonoids	Flavonols	-	2	8235.66	20342.4	15873.5	393461	426291	560108	103789	141537	112561	9143.21	6561.26	5037.44	79260.9	98108.8	126143	-	-
mws1589	503.16	179.06	504.169	C18H32O16	[M-H]-	D-Panose*	Others	Saccharides	33401-87-5	1	345694	249550	314652	238267	238675	635838	191443	282573	312417	394418	613027	574181	422493	261366	362726	C00713	-
MWSmce387	183.03	124.02	184.037	C8H8O5	[M-H]-	3-O-Methylgallic acid	Phenolic acids	Phenolic acids	3934-84-7	3	41490	51240.5	38795.9	27317.1	31662.4	16729.7	47176.2	34424.5	29012.7	18757.4	6856.72	8622.72	30385	22711	19342	C05616	-
MW0146169	489.18	147.07	490.191	C19H30N4O11	[M-H]-	Asp-Leu-Glu-Asp	Amino acids and derivatives	Amino acids and derivatives	-	3	282627	58992.8	180198	57671.8	53991	193799	109413	32696.1	84236.9	86447.5	84832.4	132464	123978	193662	192490	-	-
Lazn002744	211.06	148.02	212.069	C10H12O5	[M-H]-	C-Veratroylglycol	Phenolic acids	Phenolic acids	168293-10-5	1	80501	43089.2	56647.3	104210	86934	124999	118382	170414	120947	72119.8	70780.7	73667.1	88131.9	120887	77922.1	-	-
Hmfn000531	175.02	87.01	176.032	C6H8O6	[M-H]-	L-Ascorbic acid (Vitamin C)	Others	Vitamin	50-81-7	2	244236	489664	424396	561473	506611	658882	330988	344333	366925	265163	9	350541	312153	206447	219152	C00072	ko00053,ko00480,ko01100,ko01110,ko01240
MW0159003	675.29	205.1	674.302	C30H42N8O10	[M+H]+	Val-Glu-Tyr-His-Gln	Amino acids and derivatives	Amino acids and derivatives	-	3	28699.3	26315.7	5577.07	9	9	9	247371	317565	298698	9	9	9	112624	165794	181155	-	-
pmb0426	219.15	174.09	218.142	C13H18N2O	[M+H]+	N,N-Dimethyl-5-methoxytryptamine	Alkaloids	Plumerane	1019-45-0	3	26223.8	28577.8	42634.3	59065.4	71668.8	71519.5	56067	47048.2	59997.4	340727	302262	386935	117041	101222	158299	C08309	-
MW0151567	290.17	86.1	289.164	C12H23N3O5	[M+H]+	Ile-Ser-Ala	Amino acids and derivatives	Amino acids and derivatives	-	3	73079.3	83422.7	81295.5	159576	178476	134279	3361	8143.22	8762.74	19505.6	6253.35	15003.3	76425.2	52558.2	51287.3	-	-
mws0032	319.04	153.02	318.038	C15H10O8	[M+H]+	Myricetin	Flavonoids	Flavonols	529-44-2	3	12854.9	12279.3	5599.33	6881.91	15401.9	13078.1	52240.6	31901.1	38292.1	60561.5	40788.4	47053.6	17612.4	28448.4	25751.4	C10107	ko00941,ko00944,ko01110
Lmgp004959	639.19	331.08	638.185	C29H34O16	[M+H]+	Tricin-7-O-neohesperidoside*	Flavonoids	Flavones	53766-40-8	3	52235.9	47412.7	45428.4	2346.9	2050.18	15751.9	1112.23	5824.06	9530.19	52471.5	44909.7	63047.5	19338.3	27756.6	31347.2	-	-
Zmcn003728	609.15	285.04	610.153	C27H30O16	[M-H]-	Kaempferol-3,7-O-diglucoside	Flavonoids	Flavonols	25615-14-9	3	4591.82	5260.12	6743.64	10555.8	8342.39	11148.6	30398.6	34339.5	47824.6	78786	72990.6	86093.6	35178.2	34760.4	22403.4	-	-
pme0282	165.02	77.04	166.027	C8H6O4	[M-H]-	Phthalic acid	Phenolic acids	Phenolic acids	88-99-3	1	90062.7	91597.7	132973	113135	85731.9	80720.4	49119.9	65842.9	50626.2	53227.9	61497	60900.6	52461.2	70555.5	85166.1	C01606	ko01100,ko02010
Hmgp002238	493.14	331.08	492.127	C23H24O12	[M+H]+	Jaceosidin-7-O-Glucoside*	Flavonoids	Flavones	25474-11-7	2	130179	162481	81860.2	6127.72	3220.05	9206.63	14326.3	12883.1	18242.7	75833.5	76696.5	68488.3	41023.8	39495.6	59274.7	-	-
NK10246260	162.06	116.05	161.048	C9H7NO2	[M+H]+	2,4-Dihydroxyquinoline	Alkaloids	Quinoline alkaloids	86-95-3	3	40796.5	75291.5	74379.5	57448.6	54457.3	40439.7	67408.3	57534.8	51046.6	127618	86491.3	92621.4	51486.9	83465.4	67936	C16716	ko00996
Zmdp001647	247.13	184.1	246.122	C10H18N2O5	[M+H]+	γ-Glutamyl-L-valine	Amino acids and derivatives	Amino acids and derivatives	-	1	328273	226952	271346	113081	108502	102829	114318	143883	111254	112967	113479	119593	133708	140507	201876	-	-
pme1611	433.11	313.07	434.121	C21H22O10	[M-H]-	Isohemiphloin	Flavonoids	Flavanones	3682-02-8	3	12683.2	9511.77	8160.2	1951.39	8444.74	10903.6	6290.64	6428.18	2901.89	20292.9	18621.7	23213.5	10351.6	9423.08	14500.8	-	-
pmb0130	203.12	144.08	202.111	C12H14N2O	[M+H]+	Acetryptine	Alkaloids	Plumerane	3551-18-6	3	12154.3	14939.3	17253.6	14357.9	12696.7	17133.5	23400.4	16005.3	23330	25398.8	16126.1	16809.3	27925	18086.8	19996.6	-	-
Wasn000528	337.08	277.06	338.085	C12H18O11	[M-H]-	2-O-α-D-Glucopyranosyl-L-ascorbic acid	Others	Vitamin	129499-78-1	2	483608	556335	640359	412901	354836	307763	392565	645361	697555	562787	797698	920338	426685	439293	638803	C18339	-
MWS201442	267.13	120.08	266.127	C13H18N2O4	[M+H]+	Phe-Thr	Amino acids and derivatives	Amino acids and derivatives	51352-44-4	3	59612.3	85960.4	92107	138526	179352	186115	26949.5	40269.1	32352.9	64113.7	73945	66889.1	74197.7	115452	83411.2	-	-
pme3007	402.99	158.93	404.002	C9H14N2O12P2	[M-H]-	Uridine 5'-diphosphate	Nucleotides and derivatives	Nucleotides and derivatives	27821-45-0	3	33865.6	51329.1	44411.6	19775.8	29544.6	35353	33334.5	46065.3	45903.7	62689.4	60601.4	64445.8	35332.9	56630.7	43412.6	C00015	ko00240,ko00908,ko01100,ko01232,ko01240
pmb0819	157.08	130.07	156.069	C10H8N2	[M+H]+	3-Indoleacetonitrile	Alkaloids	Plumerane	771-51-7	3	54238	49728.6	45624.3	177756	181370	214535	50420.4	28155.1	31893.6	87659	121627	133436	57763.5	86371.9	93383.5	C02938	ko00380,ko01100
Lmhp009190	679.39	263.24	678.383	C33H58O14	[M+H]+	2-Linoleoylglycerol-1,3-di-O-glucoside*	Lipids	Glycerol ester	-	1	12239.3	11745.3	10089	11620.8	11936.8	10345.3	105510	80999.5	111019	77103.1	51171.6	60536.2	41886.4	67444.5	63395.3	-	-
zjmp120214	471.35	435.33	470.34	C30H46O4	[M+H]+	22-Hydroxy-oleanonic acid	Terpenoids	Triterpene	-	2	512184	565364	498366	1.31378e+06	1.03362e+06	1.20957e+06	690439	678380	825720	294792	694550	193693	917282	588977	932089	-	-
Wcsn010349	359.22	277.22	360.23	C22H32O4	[M-H]-	Moniliferanone D	Others	Others	-	1	140876	96180.2	118042	135311	160084	110828	155501	135814	152767	206190	246819	181170	154096	197044	249674	-	-
Wcsn011371	349.23	267.23	350.246	C21H34O4	[M-H]-	1-Stearidonoyl-Glycerol	Lipids	Glycerol ester	-	2	3623.89	5300.72	3993.77	7058.35	5241.3	6463.06	9094.95	11502.9	10838.3	13305	13594	11760.1	6423.45	5843.57	9030.7	-	-
Smgp004575	465.1	303.05	464.096	C21H20O12	[M+H]+	Quercetin-5-O-β-D-glucoside*	Flavonoids	Flavonols	-	1	559190	449273	527596	101307	213060	185444	113900	188083	216060	281890	263544	264487	192260	276489	181878	-	-
Zmhn001358	299.08	137.02	300.084	C13H16O8	[M-H]-	4-O-Glucosyl-4-hydroxybenzoic acid	Phenolic acids	Phenolic acids	-	2	74613.7	58995.8	66667.2	94304.6	106474	126962	196962	206724	230974	184765	262938	201222	200948	166216	122868	-	-
Zmwp002963	865.19	713.15	864.19	C45H36O18	[M+H]+	Aesculitannin B	Tannins	Tannin	-	2	80605.9	80377.9	43605.9	53079.1	73437.5	31017.9	78004.2	65234.2	84225.3	77752	50355.2	41513.7	42893	68193.7	66875.5	-	-
Wafn002827	357.12	195.07	358.126	C16H22O9	[M-H]-	Dihydroferulic acid glucoside	Phenolic acids	Phenolic acids	-	1	150176	135419	228747	37455	46222.1	26697.7	5865.79	2420.8	6228.12	132669	117326	162935	111084	81158.3	70295.1	-	-
MW0158364	467.18	291.15	468.186	C20H28N4O9	[M-H]-	Tyr-Ala-Thr-Asp	Amino acids and derivatives	Amino acids and derivatives	-	3	149392	211862	182621	57810.8	70555	75404.7	210053	163271	167208	72478.9	68832.3	73848.6	129442	116066	79033.1	-	-
Zaln004057	335.076	179.034	336.085	C16H16O8	[M-H]-	4-caffeoylshikimic acid*	Phenolic acids	Phenolic acids	-	3	35456.4	36356.1	29367.8	32357.1	58201	50402.4	49865.8	47591.4	41887.3	42795.9	43507.1	1638.27	32614.2	52956.9	41043.8	-	-
Lmbn004790	209.08	179.03	210.089	C11H14O4	[M-H]-	Methyl 3-(3-hydroxy-4-methoxyphenyl)propanoate	Phenolic acids	Phenolic acids	129150-61-4	3	49573.7	52777.8	78618.7	18944.3	17758	19252.2	14101.9	22293.8	14068.1	34316	23443.5	25639.5	18500.5	27661.6	30320.5	-	-
Hmgp002036	479.12	317.06	478.111	C22H22O12	[M+H]+	Nepetin-7-O-glucoside(Nepitrin)*	Flavonoids	Flavones	569-90-4	3	479743	431431	663221	2.6525e+06	3.8947e+06	3.70224e+06	1.71494e+06	3.4824e+06	2.08348e+06	133880	194455	373186	1.3847e+06	2.28834e+06	1.92709e+06	-	-
Layp001601	418.13	152.07	417.127	C17H23NO11	[M+H]+	Malonyl hydroxymenisdaurin D	Alkaloids	Alkaloids	-	3	238932	306324	358604	258228	290493	344702	302117	346347	289515	524678	468683	449247	216814	325462	355875	-	-
Lmhp009034	452.28	311.26	451.27	C21H42NO7P	[M+H]+	LysoPE 16:1	Lipids	LPE	-	1	88415.5	98337.1	92856.8	36421.9	32058.7	34080.9	86749.5	39034.2	126077	304004	249163	174462	117113	83000.5	137416	-	-
MW0144608	317.19	86.1	316.175	C13H24N4O5	[M+H]+	Ala-Ile-Asn	Amino acids and derivatives	Amino acids and derivatives	-	3	319703	411149	468995	15504.2	18854.1	7325.89	543862	570783	501064	57704	81387	51797.7	313639	205630	214123	-	-
MW0105852	349.14	175.12	348.128	C12H20N4O8	[M+H]+	Asp-Gln-Ser	Amino acids and derivatives	Amino acids and derivatives	-	3	462391	426228	484633	1.64809e+06	1.66935e+06	2.02084e+06	473356	620077	569302	432143	494444	475666	720343	1.09717e+06	1.18583e+06	-	-
Zbln013951	377.13	116.93	377.139	C23H22O5	[M-H]-	1-(3'-methoxy-4'-hydroxybenzyl)-2,7-dihydroxy-4-methoxyphenanthrene	Quinones	PhenAnthraquinones	-	1	5512.07	6726.87	8438.39	8430.97	9885.24	9157.1	7345.86	6760.27	6282.97	9567.9	9516.37	12391.8	5264.89	6629.35	8626.09	-	-
Lmtn004049	263.13	204.12	264.136	C15H20O4	[M-H]-	Abscisic acid	Organic acids	Organic acids	21293-29-8	3	6743.49	7900.15	6914.13	10563.7	8601.63	10158.1	17158.9	14802.7	16015.8	9629.88	15481.2	9799.11	7645.29	9354.26	12439.7	C06082	ko00906,ko01100,ko01110,ko04075
pmn001644	519.08	300	520.085	C23H20O14	[M-H]-	Quercetin-3-O-(2''-O-acetyl)glucuronide	Flavonoids	Flavonols	-	3	9757.4	13131.7	7170.21	10413	1216.99	9919.88	56304.2	52966	71954.3	27111.9	17874.4	24472	34876	21945	24982.5	-	-
Zmjp003179	581.15	449.11	580.143	C26H28O15	[M+H]+	Orientin-2''-O-xyloside	Flavonoids	Flavones	-	3	14126.7	16477.6	8369.32	47070	26051	31094.7	5941	8214.81	8218.32	9209.1	2931.67	809.196	20941.5	12625.5	16726.9	-	-
pme2268	138.06	94.07	137.048	C7H7NO2	[M+H]+	Trigonelline	Alkaloids	Pyridine alkaloids	535-83-1	3	17706	21824.6	10439.7	18689.9	24482.1	38304.7	129872	127819	120177	31390.3	33221.5	19196.5	21587.1	33452.2	35426.1	C01004	ko00760
MWS4305	119.04	59.01	120.042	C4H8O4	[M-H]-	Erythrose	Others	Saccharides	583-50-6	3	23201.4	19732.1	26974.2	14113.8	9525.85	13355.8	15712.3	18040.6	10215.7	57484.9	61590.9	44699.9	32050.3	28423.9	19193.8	C01796	-
pmp001080	609.18	301.07	608.174	C28H32O15	[M+H]+	Diosmetin-7-O-Neohesperidoside (Neodiosmin)*	Flavonoids	Flavones	38665-01-9	2	109896	88711.1	119872	97189.9	117824	125624	6653.4	18368.6	7966.47	176815	137663	254611	96102.8	108289	64748.4	-	-
MW0144683	308.16	120.08	307.153	C15H21N3O4	[M+H]+	Ala-Phe-Ala	Amino acids and derivatives	Amino acids and derivatives	-	3	22030.2	19035.8	26641.7	916107	824491	861284	9	9	9	4298.43	2882.78	3333.72	199463	307825	209435	-	-
Zahp002452	208.13	103.05	207.126	C12H17NO2	[M+H]+	phenylalanine betaine	Alkaloids	Alkaloids	56755-22-7	2	31237.9	42654.3	35316.8	36214	53967.2	63110.1	29494.7	33436	40426.9	63421	62702.5	56290.3	29881.5	41566.5	25865.3	-	-
HJN053	575.12	449.09	576.127	C30H24O12	[M-H]-	2α,3α-Epoxy-5,7,3',4'-tetrahydroxyflavan-(4β-8-epicatechin)*	Tannins	Proanthocyanidins	-	3	36983.8	28179	20211	27976	33012	21688.8	51651.3	51131.7	29619	27064.3	10503.7	9781.81	18816.9	31382.8	28712	-	-
Zasn010461	269.25	269.25	270.256	C17H34O2	[M-H]-	Pentadecanoic acid,14-methyl-,methyl ester	Others	Others	5129-60-2	2	327957	347120	349566	313730	622197	734617	547035	384449	309222	330973	861924	289951	278067	452159	331639	-	-
mws1361	449.11	303.08	450.116	C21H22O11	[M-H]-	Taxifolin-3-O-rhamnoside (Astilbin)	Flavonoids	Flavanonols	29838-67-3	3	1810.59	7281.57	6370.37	7558.37	7089.41	7080.62	16186	15913.7	7319.2	10563	4550.34	12315	5313.35	3153.43	4504.06	C17449	-
mws1024	147.05	129.03	148.052	C9H8O2	[M-H]-	p-Coumaraldehyde	Phenolic acids	Phenolic acids	2538-87-6	3	37384.2	49850.4	38532.9	76793.8	66194	101044	118192	95447.3	74898.5	21470.7	10230.3	27074.8	42371.7	56845.3	71113.5	C05608	ko00940,ko01100,ko01110
mws1593	665.21	161.04	666.222	C24H42O21	[M-H]-	D-Maltotetraose	Others	Saccharides	34612-38-9	3	30648.7	29433.7	38570.4	66262.4	65730.6	94456.2	29509.6	31241.2	21439.6	47783.7	59821.5	51080.8	82853.5	49428.5	65760.5	C02052	-
mws0242	173.08	111.08	174.089	C8H14O4	[M-H]-	Suberic Acid	Organic acids	Organic acids	505-48-6	3	54359.9	70866.4	63349.5	52158.5	30214.1	54610.5	34114.4	34747.3	37601	55039.7	67640.9	64030.9	54033.5	35012.9	58587.2	C08278	-
Lasp003707	225.08	119.05	224.069	C11H12O5	[M+H]+	Acropyrone	Phenolic acids	Phenolic acids	-	3	127400	94224	108627	541528	698115	692091	91520	92362.1	102314	692354	677663	754314	360275	581605	416230	-	-
Hmqp003184	667.15	287.06	666.143	C29H30O18	[M+H]+	Luteolin-7-O-(6''-malonyl)glucoside-5-O-arabinoside	Flavonoids	Flavones	-	3	9	9	9	1206.27	2233.58	3263.58	9	9	9	243024	310201	278439	47691.5	35824.8	60213	-	-
Zmgn000173	149.05	75.01	150.053	C5H10O5	[M-H]-	D-Ribose	Others	Saccharides	50-69-1	3	26841.9	19408.4	27496.2	68929.4	90348.8	66815	35928.5	30596.9	24122.1	155006	134706	121141	48197.9	81748	67567.7	C00121	ko00030,ko01100,ko02010
MW0158196	483.24	188.07	460.243	C22H32N6O5	[M+Na]+	Trp-Lys-Gln	Amino acids and derivatives	Amino acids and derivatives	-	3	85875.7	129186	128602	170783	194162	206257	122058	95854	161222	257014	215890	239232	128363	123749	191685	-	-
pmp001106	595.17	577.16	594.159	C27H30O15	[M+H]+	Vitexin-2''-O-glucoside	Flavonoids	Flavones	61360-94-9	2	42273.8	63751	32482.2	5847.01	1310.36	9308.79	102385	89144.4	117568	18944	2551.35	27068.3	48459.4	35938.8	60778.2	C04024	ko00944
pmb0672	771.21	463.1	770.206	C37H38O18	[M+H]+	Isovitexin-7-O-(6''-feruloyl)glucoside	Flavonoids	Flavones	-	2	78932.9	107604	130708	38583.3	43086	40639.1	486479	229113	324794	31092.4	58485.2	34903.1	94265.8	156289	116465	-	-
MWS1983	343.12	89.03	344.132	C12H24O11	[M-H]-	Maltitol	Others	Saccharides	585-88-6	3	650690	931935	717024	825711	657140	448616	506066	599693	677610	778237	1.0767e+06	725844	778820	612964	1.02469e+06	-	-
MW0130930	221.05	121	162.032	C9H6O3	[M+CH3COO]-	3-Hydroxycoumarin	Lignans and Coumarins	Coumarins	939-19-5	3	2.35882e+06	2.40815e+06	2.80058e+06	695129	699911	627520	520434	439480	471672	1.36959e+06	1.45164e+06	1.57974e+06	820780	1.13854e+06	1.39488e+06	-	-
pmn001672	547.17	223.1	548.174	C23H32O15	[M-H]-	Furanofructosyl-α-D-(3-mustard acyl)glucoside*	Phenolic acids	Phenolic acids	-	2	18194.2	26397.9	29362.7	55965.5	51035	46627.3	41038.1	55294	52576.9	27827.9	27112.4	37187.5	40921	57244.2	35159.7	-	-
Lmbn004847	179.07	146.04	180.079	C10H12O3	[M-H]-	4-Methoxyphenylpropionic acid	Phenolic acids	Phenolic acids	-	3	6981.47	2502.35	5307.4	15729.8	20046.1	19141.2	12125.7	11880.3	4336.32	9231.01	6563.3	7735.47	9828.68	6333.74	6562.64	-	-
Sazp004376	533.2	167.07	532.194	C27H32O11	[M+H]+	Phyllamyricoside C	Lignans and Coumarins	Lignans	-	1	40992	12533.3	11716	17123.5	13737.4	20227.1	11572.6	8950.22	13180.7	54188.4	36142	62545.9	33484	31219.8	19861.7	-	-
MWSHY0132	449.11	303.05	448.101	C21H20O11	[M+H]+	Quercetin-3-O-rhamnoside(Quercitrin)	Flavonoids	Flavonols	522-12-3	3	21834.5	31349	20569.4	72484	63067	84986.7	19300.2	11003.6	10318.5	26777.3	36945.7	38146.5	27277.1	20925.8	35364.2	C01750	ko00944
Qatp010618	343.15	105.03	342.147	C20H22O5	[M+H]+	Lignans Machilin F	Lignans and Coumarins	Lignans	-	1	6634.67	9071.43	8318.1	15622.3	7914.83	7533.06	15634.8	15379.8	17486.9	9738.97	10150.8	6044.14	7777.48	8127.05	12151.4	-	-
pmp000614	597.18	435.12	596.174	C27H32O15	[M+H]+	Toralactone-9-O-gentiobioside(Cassiaside C)	Quinones	Naphthol	119170-52-4	3	2.20053e+06	2.72552e+06	2.82409e+06	1.19301e+06	1.45587e+06	1.15505e+06	882236	579489	678494	881624	965603	857214	1.09267e+06	1.87738e+06	1.5668e+06	-	-
Lmyp003349	617.11	153.02	616.106	C28H24O16	[M+H]+	Quercetin-3-O-(6''-O-galloyl)glucoside	Flavonoids	Flavonols	56316-75-7	3	8046.48	13200.3	10729.1	4533.88	15857.5	17855.2	5771.08	2400.85	12438.7	9	9	9	6901.08	11177.6	7773.58	-	-
mws1015	339.07	177.02	340.079	C15H16O9	[M-H]-	Esculin (6,7-Dihydroxycoumarin-6-O-glucoside)*	Lignans and Coumarins	Coumarins	531-75-9	2	4924.27	12092.1	6923.11	17402.9	19945.5	24013.7	7759.55	1092.94	3627.11	27435.7	31338.8	22351	21793.7	13826.2	14544.7	C09264	-
Zmpn002553	339.07	177.02	340.079	C15H16O9	[M-H]-	Cichoriin*	Lignans and Coumarins	Coumarins	531-58-8	2	4924.27	12092.1	6923.11	17402.9	19945.5	24013.7	7759.55	1092.94	3627.11	27435.7	31338.8	22351	21793.7	13826.2	14544.7	C09206	-
HJAP012	419.1	383.07	418.09	C20H18O10	[M+H]+	Luteolin-8-C-arabinoside	Flavonoids	Flavones	-	3	25903.2	62715.5	26626.5	73716.8	67847.4	66831.1	17230.3	19145.8	21214.3	18052.5	29139.2	49593.9	25446.5	26491.8	39920.8	-	-
Smhp003438	611.16	593.14	610.153	C27H30O16	[M+H]+	Luteolin-6,8-di-C-glucoside*	Flavonoids	Flavones	29428-58-8	3	7127.35	3579.49	6040.43	21105.6	16941.8	27198.2	6090.19	2570.95	11742.5	1531.81	6506.95	4977.14	17145.9	9946.68	13481.2	C10102	-
MW0157802	467.18	291.15	468.186	C20H28N4O9	[M-H]-	Thr-Ser-Phe-Asp	Amino acids and derivatives	Amino acids and derivatives	-	3	133339	155419	206246	32593.8	55759.8	44968.3	161931	187083	175254	72276.3	61014.5	80637.9	77024.9	134258	108276	-	-
Lmnp002584	625.18	463.13	624.169	C28H32O16	[M+H]+	Hispidulin-8-C-(2''-O-glucosyl)glucoside	Flavonoids	Flavones	-	3	36187	42554.8	41591.1	43971.5	44074.1	32725.2	59668.7	37444.9	67473.7	35210.2	31324.3	29696.6	33955.5	22519.4	39406.5	-	-
HX1348	133.05	69.03	132.042	C5H8O4	[M+H]+	2-hydroxymethyl-D-ribono-γ-lactone	Others	Others	-	3	73325.9	81206.2	67526.2	80247	79268.9	90414.2	89504.9	83779.8	84108	90882.4	78975.3	85509.2	48012.1	52072.4	77570.1	-	-
Lmbn001162	339.07	177.02	340.079	C15H16O9	[M-H]-	Esculetin-7-O-glucoside*	Lignans and Coumarins	Coumarins	-	2	5281.15	3824.21	4425.9	15229.1	24754	31865	9	9	9	27792.8	20251.4	22868	19844.4	17048.9	11315.3	-	-
Lmcp000282	162.11	85.03	161.105	C7H15NO3	[M+H]+	L-Carnitine	Alkaloids	Alkaloids	541-15-1	3	3.39581e+06	2.81826e+06	2.88823e+06	6.06096e+06	3.18895e+06	3.76763e+06	2.80963e+06	1.72528e+06	1.48487e+06	2.40222e+06	1.79173e+06	3.05026e+06	3.71106e+06	2.28009e+06	2.50665e+06	C00318	-
Zmzn000078	168.99	78.96	169.998	C3H7O6P	[M-H]-	Dihydroxyacetone phosphate	Others	Saccharides	57-04-5	3	11690.9	35827.8	13328.9	37646.2	35492.4	43034.4	13672	16399	18003.3	25725.6	26442.4	31521.6	20479.2	20219.4	31707	C00111	ko00010,ko00040,ko00051,ko00052,ko00561,ko00562,ko00564,ko00640,ko00710,ko00760,ko01100,ko01110,ko01200,ko01230
MW0154297	487.15	150.06	486.143	C27H22N2O7	[M+H]+	Nap-Tyr-OH	Amino acids and derivatives	Amino acids and derivatives	-	3	151674	130595	237401	397739	262075	251458	75086.8	53469.4	41972.6	406498	575739	489447	143142	227847	249710	-	-
Lmsn000381	341.11	89.02	342.116	C12H22O11	[M-H]-	D-Maltose*	Others	Saccharides	69-79-4	1	1.84771e+07	1.49223e+07	1.99673e+07	1.4783e+07	9.26317e+06	1.07273e+07	1.15389e+07	1.10532e+07	1.25003e+07	1.31115e+07	1.76377e+07	8.63263e+06	1.38662e+07	1.00182e+07	1.75675e+07	C01971	-
Lmqp000329	296.07	104.11	295.057	C8H14N3O7P	[M+H]+	5-Aminoimidazole ribonucleotide	Nucleotides and derivatives	Nucleotides and derivatives	25635-88-5	1	2.4175e+06	3.08385e+06	4.17544e+06	6.95666e+06	7.73446e+06	8.91911e+06	1.81478e+06	1.43301e+06	1.55763e+06	4.76747e+06	5.99871e+06	6.17966e+06	5.08388e+06	3.4451e+06	6.08175e+06	-	-
MWSmce613	489.12	264.04	488.107	C14H26N4O11P2	[M+H]+	Citicoline	Nucleotides and derivatives	Nucleotides and derivatives	987-78-0	3	22752.3	36733.7	6948.07	5027.8	12445	3739.88	34344.3	29372.9	29807.8	24695.9	32633.4	43208.4	14957.6	26012.2	24432.2	C00307	ko00564,ko01100
Lmpp003268	757.22	287.06	756.211	C33H40O20	[M+H]+	Kaempferol-3-O-rutinoside-7-O-glucoside	Flavonoids	Flavonols	34336-18-0	2	229539	168216	173351	3.31199e+06	3.30871e+06	3.69735e+06	225256	297445	295366	295268	310601	251027	888994	1.31329e+06	798797	-	-
Hmgp003086	639.192	331.081	638.185	C29H34O16	[M+H]+	Tricin-7-O-rutinoside*	Flavonoids	Flavones	-	3	42367.2	43282.7	27402	2743.81	12251.4	10189.8	11126.2	9125.91	7159.71	47166.6	36075.6	43888.9	25836.5	20858.5	14607.7	-	-
pme0066	116.05	74.02	117.054	C3H7N3O2	[M-H]-	Guanidinoacetate	Alkaloids	Alkaloids	352-97-6	3	9050.79	9118.05	11624.7	10563.3	8530.59	12376	20931	19807.1	13280.9	8060.79	14617.9	26007.5	26106.5	15826	27509.4	C00581	ko00260,ko00330,ko01100
MWSslk237	463.13	301.09	462.116	C22H22O11	[M+H]+	Hispidulin-7-O-glucoside(Homoplantaginin)*	Flavonoids	Flavones	17680-84-1	3	57544.3	110634	65976.6	37241.6	8777.38	63087.9	230852	296096	307534	106408	158810	132465	94515.8	152074	98910.1	C17762	-
MW0145714	383.13	365.12	382.131	C16H22N4O5S1	[M+H]+	Asn-Cys-Phe	Amino acids and derivatives	Amino acids and derivatives	-	3	24787.6	23023.1	20522	42570.9	59833	37903.6	60333.9	65742	38276	8292.43	8660.46	6854.35	25981.6	41584	46075.8	-	-
MWSHY0060	459.09	139.04	458.085	C22H18O11	[M+H]+	Epigallocatechin-3-O-gallate*	Flavonoids	Flavanols	989-51-5	3	52417.3	43719	21576.2	15417.1	26089.7	5912.57	17070	8928.9	3829.71	9479.04	631742	2646.18	90176.7	64448.6	52538.2	C09731	-
pmp001288	593.19	285.08	592.179	C28H32O14	[M+H]+	Acacetin-7-O-rutinoside (Linarin)*	Flavonoids	Flavones	480-36-4	2	13881.8	15094.2	13104	31918.5	36437.2	57363.3	4407.86	4464.8	7182.76	7537.02	6799.59	3607.07	25043.8	26343.3	15049.1	-	-
mws0178	353.09	191.06	354.095	C16H18O9	[M-H]-	Chlorogenic acid (3-O-Caffeoylquinic acid)*	Phenolic acids	Phenolic acids	327-97-9	2	87200.1	22804.6	85864.1	87488.3	46412.4	38674.8	30408.8	94411.3	71782.7	307538	283052	285016	181747	117892	112373	C00852	ko00940,ko00941,ko00945,ko01110
pme1816	353.09	191.06	354.095	C16H18O9	[M-H]-	Neochlorogenic acid (5-O-Caffeoylquinic acid)*	Phenolic acids	Phenolic acids	906-33-2	2	87200.1	22804.6	85864.1	87488.3	46412.4	38674.8	30408.8	94411.3	71782.7	307538	283052	285016	181747	117892	112373	C17147	-
Zmhn001746	405.12	243.07	406.126	C20H22O9	[M-H]-	Piceatannol-3'-O-glucoside	Others	Stilbene	94356-26-0	3	42215	28294.3	44220.1	53361.7	46930.4	32578.5	6484.14	1767.41	18929.2	82422.4	91799	106929	34666.3	34065.4	54455.7	-	-
Hmjn004446	593.13	285.04	594.137	C30H26O13	[M-H]-	Luteolin-7-O-(6''-caffeoyl)rhamnoside*	Flavonoids	Flavones	-	3	13978.8	19000.6	18218.7	14370.5	14440.6	15486.3	42586.8	35570.7	32673.5	11039	12488.3	16050.5	25141.6	14095.4	23087.9	-	-
Wmmp000181	445.13	121.03	446.142	C19H26O12	[M-H]-	1´-O-Benzoylsucrose	Others	Saccharides	-	2	15595.5	9993.31	12449.2	89626.4	85030.8	85425.2	7132.76	9479.83	8878.66	62478.7	48171.2	31833.3	34480.2	50688.3	29973	-	-
pme3188	323.03	211	324.036	C9H13N2O9P	[M-H]-	Uridine 5'-monophosphate	Nucleotides and derivatives	Nucleotides and derivatives	58-97-9	1	140264	156179	205743	367286	161791	199852	78066.1	85775.3	92426.8	102662	79221.8	69166.9	145670	176665	97273.2	C00105	ko00240,ko01100,ko01232,ko01240
Lmyn011997	337.31	337.31	338.318	C22H42O2	[M-H]-	Erucic acid	Lipids	Free fatty acids	112-86-7	3	337725	652189	363907	362176	387033	328084	421229	144550	304411	193987	603254	241056	343963	317079	191003	C08316	ko01040
MW0156989	304.18	159.11	303.179	C13H25N3O5	[M+H]+	Ser-Val-Val	Amino acids and derivatives	Amino acids and derivatives	-	3	28649.8	20133.8	33412.6	239275	201217	337529	7998.94	4567.78	2779.25	5786.47	6291.74	4395.17	84562.2	49847.6	56165	-	-
MWSHY0135	625.18	317.08	624.169	C28H32O16	[M+H]+	Isorhamnetin-3-O-rutinoside (Narcissin)*	Flavonoids	Flavonols	604-80-8	1	247168	204069	167737	679973	687177	582702	732452	1.13209e+06	765012	86424.6	86505.3	67340.5	506734	696207	389792	-	-
Lmhn010314	233.15	217.12	234.162	C15H22O2	[M-H]-	Aspergillusene A	Terpenoids	Sesquiterpenoids	-	3	11192.1	9024.35	8872.93	8086.45	8573.22	9510.45	6516.48	8172.58	11686.8	6984.85	9229.89	7158.58	3253.15	5617.99	5844.96	-	-
Lmmn003748	359.15	180.08	360.157	C20H24O6	[M-H]-	Isolariciresinol	Lignans and Coumarins	Lignans	548-29-8	2	2852.66	2374.92	1244.51	18768.8	25461.5	20046.2	19677.9	14840	19872.7	33064.5	27320.8	29315.2	10470	19328	16612.1	-	-
Lmtp002642	565.16	457.11	564.148	C26H28O14	[M+H]+	Apigenin-8-C-(2''-glucosyl)arabinoside	Flavonoids	Flavones	-	2	9	9	9	9	9	9	148814	149591	151306	3342.67	1628.07	9	37220.7	29534.8	20216.9	-	-
pmn001648	863.18	411.07	864.19	C45H36O18	[M-H]-	Cinnamtannin D1	Tannins	Tannin	97233-06-2	2	16777	15986.6	30539.6	80489.2	71217.7	49368.7	58258.8	117951	93999.6	25490.2	53220.1	55385.9	35392.7	64621.7	49183	C17632	-
MW0145744	349.13	175.12	348.128	C12H20N4O8	[M+H]+	Asn-Glu-Ser	Amino acids and derivatives	Amino acids and derivatives	-	3	2.90619e+06	2.64312e+06	3.41172e+06	9.09633e+06	1.07231e+07	9.09594e+06	3.50654e+06	3.90442e+06	4.06839e+06	2.97118e+06	2.60221e+06	2.46553e+06	3.40604e+06	6.32816e+06	5.4162e+06	-	-
MW0155368	409.18	212.13	408.18	C22H24N4O4	[M+H]+	Phe-Trp-Gly	Amino acids and derivatives	Amino acids and derivatives	-	3	224023	243216	172395	349212	424513	447051	420639	512635	398023	727579	852989	918301	291852	381094	527015	-	-
MWS20155	361.09	163.04	360.084	C18H16O8	[M+H]+	Rosmarinic acid	Phenolic acids	Phenolic acids	537-15-5	3	13341.8	11042.4	16968.2	30736.7	42046.5	37399.7	66698.1	52504.8	41223.6	17967.7	28791.4	18537.2	20901	38167	36178.8	C01850	ko00350,ko01100
MWS3036	147.03	85.03	148.037	C5H8O5	[M-H]-	3-Hydroxyglutaric acid*	Organic acids	Organic acids	638-18-6	1	126744	105335	135643	143946	112644	140210	160220	154092	163844	148253	168241	144668	112654	139871	200654	-	-
MW0158635	471.17	129.05	470.162	C23H26N4O5S1	[M+H]+	Tyr-Trp-Cys	Amino acids and derivatives	Amino acids and derivatives	-	3	341024	487909	541788	635504	967611	708397	277118	296808	317721	24091.1	19972.3	21249.4	544310	293470	422872	-	-
mws0906	341.12	179.07	342.132	C16H22O8	[M-H]-	Coniferin	Phenolic acids	Phenolic acids	531-29-3	2	800817	870236	1.02561e+06	9	9	9	430733	408470	286781	442003	789437	639881	417710	784325	629389	C00761	ko00940,ko01110
mws5038	341.11	89.02	342.116	C12H22O11	[M-H]-	Isomaltulose*	Others	Saccharides	13718-94-0	1	1.56789e+06	2.99819e+06	2.30567e+06	1.60243e+06	703018	830504	1.3416e+06	1.20149e+06	1.70173e+06	1.41861e+06	1.00106e+06	1.76596e+06	1.54142e+06	2.30367e+06	2.90331e+06	C01742	-
MW0144735	493.26	352.19	492.254	C19H36N6O9	[M+H]+	Ala-Ser-Ser-Thr-Lys	Amino acids and derivatives	Amino acids and derivatives	-	3	173875	194513	187964	6511.89	9072.07	2483.9	65130.2	55263.3	63036.8	23720.2	56461.7	31431.2	39512.1	74697.7	64529	-	-
Hmpp103270	465.1	289.07	464.096	C21H20O12	[M+H]+	Eriodictyol-7-O-glucoronide	Flavonoids	Flavanones	133360-47-1	3	18727.4	36872.6	26023.5	29887.2	13922.3	29243	3029.48	2205.45	2189.16	70921.9	84196.3	87203.4	23896.2	42554.9	28775.8	-	-
MW0150162	513.2	267.07	514.202	C20H30N6O10	[M-H]-	Glu-Thr-His-Glu	Amino acids and derivatives	Amino acids and derivatives	-	3	42388.5	48424.8	52989.3	52689.3	68963.4	65501.2	13574.4	8105.35	5818.02	47090.8	31247.7	44027.5	23287.2	36244.3	44169.9	-	-
pmb2922	565.05	323.03	566.055	C15H24N2O17P2	[M-H]-	Uridine 5'-diphospho-D-glucose	Nucleotides and derivatives	Nucleotides and derivatives	133-89-1	1	24955.4	34640.4	50802.5	396887	343409	424917	215781	251554	295970	201448	208845	213294	213647	273605	389154	C00029	ko00040,ko00052,ko00053,ko00500,ko00520,ko00524,ko00561,ko00908,ko01100,ko01110,ko01240,ko01250
pmb0108	375.11	137.1	374.1	C19H18O8	[M+H]+	Feruloyl syringic acid	Phenolic acids	Phenolic acids	-	3	13216.6	22256.4	27371	105664	85280.6	118477	133928	96198.3	102446	23630.3	16037	19990.9	43078.8	79822.3	58061.4	-	-
Zmhn001883	329.09	209.04	330.095	C14H18O9	[M-H]-	Vanillic acid-4-O-glucoside	Phenolic acids	Phenolic acids	32142-31-7	2	458664	435353	773418	627247	793346	850376	176082	170253	288885	526523	457648	409070	433402	434599	714710	-	-
Zmdn003480	537.2	375.15	538.205	C26H34O12	[M-H]-	Cycloolivil-6-O-glucoside	Lignans and Coumarins	Lignans	-	3	98730	127617	125128	28751.6	24303.2	31289.4	22066.7	11837.1	7578.74	107779	93205.2	92006.1	56799.8	73012.6	38478.1	-	-
MWSmce203	341.12	73.03	342.116	C12H22O11	[M-H]-	D-Cellobiose	Others	Saccharides	528-50-7	3	418137	333340	431490	233242	278168	208592	349231	292015	243075	399720	397023	524998	420029	244923	265519	-	-
mws2523	421.08	241.01	422.082	C12H23O14P	[M-H]-	Trehalose 6-phosphate	Others	Saccharides	4484-88-2	2	132295	124618	404472	320004	267258	319791	124408	677519	111237	524801	469527	520259	354306	236441	451157	C00689	ko00500,ko01100,ko01110
MW0150040	374.23	215.14	373.221	C17H31N3O6	[M+H]+	Glu-Ile-Leu	Amino acids and derivatives	Amino acids and derivatives	-	3	30630.7	30667.9	18816.7	124434	90655.3	164149	11868.1	3926.55	7702.21	4080.9	10596	10892.3	29449.9	29199.4	48474.4	-	-
Lmzn006582	469.34	469.34	470.34	C30H46O4	[M-H]-	2-Formyl-3-hydroxy-A(1)-norlup-20(29)-en-28-oic acid (Colubrinic acid)	Terpenoids	Triterpene	-	2	76493.5	70841.8	65686.1	165993	121565	188033	70951.2	76401.3	80312.1	160182	172243	159149	186292	122776	104963	-	-
Zblp003803	275.09	123.04	274.084	C15H14O5	[M+H]+	2,4,2',5'-Tetrahydroxydihydrochalcone	Flavonoids	Chalcones	-	3	20657	26571.5	12556.1	18142.9	33122.2	21102.7	17963.4	1710.87	11163.8	60292.9	61671.6	67489.8	26746.1	24241.9	14025	-	-
Lmyp003387	192.07	146.06	191.058	C10H9NO3	[M+H]+	2-Oxo-3,4-dihydro-1H-quinoline-3-carboxylic acid	Alkaloids	Quinoline alkaloids	246867-17-4	2	65329.3	67721	53014.6	106100	46405.7	32194.8	82582.7	60906	140056	482627	501709	613675	123775	184489	237194	-	-
pmb2791	309.21	209.05	310.214	C18H30O4	[M-H]-	9-Hydroperoxy-10E,12,15Z-octadecatrienoic acid	Lipids	Free fatty acids	111004-08-1	3	14653.2	20785.1	16323.8	27695.3	25183.5	17861.1	21151.2	15237.4	23354.6	17794.1	20274	13570.8	6826.75	12587	12635	C16321	ko00592,ko01110
Qaxn004283	741.26	417.15	742.268	C34H46O18	[M-H]-	Acanthoside D	Lignans and Coumarins	Lignans	66791-77-3	3	738863	1.12814e+06	923132	37062.6	41100.8	53776.4	16225.5	19634.9	13472.1	247469	268200	195737	161188	253801	311244	-	-
pma3724	369.12	177.05	368.111	C17H20O9	[M+H]+	1-O-Feruloylquinic acid	Phenolic acids	Phenolic acids	-	3	9	9	9	4310.58	7956.67	8469.58	9	11239.2	3530.59	25653.1	28907.2	23854.7	6997.75	12923.6	13030.6	-	-
Lmgn003544	141.09	59.01	142.099	C8H14O2	[M-H]-	cis-3-Hexenyl acetate	Lipids	Free fatty acids	3681-71-8	3	810544	773516	768660	135952	164634	137560	949999	996615	627557	849833	848258	850704	792937	462780	893878	C19757	ko00592,ko01110
Cmmn005231	391.14	59.01	392.147	C20H24O8	[M-H]-	Massoniresinol; Vladinol A	Lignans and Coumarins	Lignans	96087-10-4	3	42739.4	45161.9	54458.4	35403.7	35813.1	34532.5	18541.3	76962.4	28953.3	50387.5	61993.9	59932.6	51617.7	81300.4	46316.3	-	-
Lmhp009384	679.39	263.24	678.383	C33H58O14	[M+H]+	1-Linoleoylglycerol-2,3-di-O-glucoside*	Lipids	Glycerol ester	-	1	14976.8	7496.96	8945.31	11939	11514.4	12794.4	73298.7	95561.1	91029.5	53648.6	55330.3	52911.1	42748.4	72282.8	83037	-	-
Walp003622	340.1	178.05	339.095	C15H17NO8	[M+H]+	6-beta-d-glucopyranosyloxyindole-3-carboxylic acid	Alkaloids	Plumerane	-	2	8969.7	7360.24	38908	11653.7	21980.4	32588.6	26068.1	23093.5	29837.5	18167.5	9769.87	38381.3	29857.2	52020.7	57770.6	-	-
Wagp001892	267.14	69.07	266.137	C11H22O7	[M+H]+	(2S,4R)-4-(Beta-D-Glucopyranosyloxy)-2-Pentanol	Others	Others	183744-50-5	2	31106.8	43196.1	27838.4	111224	94060.6	82216.7	3651.18	8971.54	6526.02	45939.2	53841.2	62105.4	62141.5	57160.8	32258	-	-
Lmlp002205	197.12	161.1	196.11	C11H16O3	[M+H]+	Isololiolide	Terpenoids	Terpene	38274-00-9	3	8705.76	9926.6	9950.02	34484.9	32136.7	26743.4	13942	11664	6416.47	12896	7373.05	6564.73	22167.1	21962.2	11740.9	-	-
Lmbn000193	103.004	59.0139	104.011	C3H4O4	[M-H]-	Tartronate semialdehyde*	Organic acids	Organic acids	2480-77-5	3	21740.9	25580.9	28469	31069.3	51518.5	52123.6	19416.6	20793.5	22384	76590.6	68843.1	93468.4	32613.3	54932.9	32659.6	C01146	ko00053,ko00630,ko01100
Lmap001661	373.15	137.06	372.142	C17H24O9	[M+H]+	Grevilloside C	Phenolic acids	Phenolic acids	1094004-47-3	2	39181.7	44482	55805.4	93933.4	89635.9	61551.7	85957.9	82926.7	83852	112504	97748.9	126811	54268.1	41927.7	78768.4	-	-
Lmjp002596	597.14	303.05	596.138	C26H28O16	[M+H]+	Quercetin-3-O-sambubioside	Flavonoids	Flavonols	83048-35-5	3	9	9	9	1214.66	10078.4	4946.73	12260.7	1074.52	3704.64	28556.8	11398.6	18113.8	10334.5	6049.09	6207.83	C12637	ko00944
MWSHY0019	611.2	303.09	610.19	C28H34O15	[M+H]+	Hesperetin-7-O-neohesperidoside(Neohesperidin)	Flavonoids	Flavanones	13241-33-3	3	37952.6	47858.6	78149.1	47530.8	51307.8	50726.2	10844	5953.04	8612.25	206329	137125	131547	55947	88932.9	49294.3	C09806	ko00941
Zmsp002859	193.09	105.07	170.094	C9H14O3	[M+Na]+	Comolactones A	Others	Others	-	1	819441	898241	1.26033e+06	204863	131543	179749	143531	148133	110402	603528	544083	603226	626031	370637	365256	-	-
Wmmp000110	331.1	125.06	330.095	C14H18O9	[M+H]+	mudanoside A	Phenolic acids	Phenolic acids	-	3	21679	13618.3	25544.1	51219.2	65763.8	97931.5	18423	20301.3	26386.6	13478.5	24429.9	21199.3	42312	24597.8	49864.8	-	-
Lmzn001875	741.23	579.18	742.232	C33H42O19	[M-H]-	Naringenin-7-O-Rutinoside-4'-O-glucoside	Flavonoids	Flavanones	-	3	160600	178444	234236	5208.96	29257.8	17319.4	4855.48	4586.36	2178.19	34726.4	61455.8	47107.8	29089.1	58805.4	51635.5	-	-
mws2108	353.09	191.06	354.095	C16H18O9	[M-H]-	Cryptochlorogenic acid (4-O-Caffeoylquinic acid)*	Phenolic acids	Phenolic acids	905-99-7	2	63114.1	69515.2	43897.6	50278.1	55965.5	31272	39768.6	41551	66639.6	187425	220069	233680	130982	69202.7	85450.1	-	-
Lmhp009497	502.29	361.27	501.286	C25H44NO7P	[M+H]+	LysoPE 20:4	Lipids	LPE	-	3	9	9	9	9	9	9	3492.51	3946.09	5976.83	5550.22	6089.24	4961.63	2980.57	1719.06	3519.36	-	-
pmp000273	563.15	139.04	562.148	C30H26O11	[M+H]+	Gambiriin B3	Tannins	Tannin	76236-90-3	3	10964.6	3756.07	2257.55	7909.65	8310.27	6013.27	12083.6	702.287	5228.79	955.387	5900.28	3141.88	8039.01	5486.78	4115.93	C17777	-
Lakn002165	447.12	152.01	448.122	C18H24O13	[M-H]-	Protocatechuic acid glucosyl xyloside	Phenolic acids	Phenolic acids	-	2	148531	52410.8	42014.3	29953.1	29833.3	26457.3	90229.7	75571.2	65577.7	89613.9	98581	81660.9	43086.8	60998.3	85758.1	-	-
pme1439	165.05	119.05	164.047	C9H8O3	[M+H]+	p-Coumaric acid	Phenolic acids	Phenolic acids	501-98-4	1	1.35791e+06	1.39755e+06	1.53326e+06	5.08568e+06	4.13126e+06	3.49348e+06	1.38865e+06	1.12384e+06	616295	2.5693e+06	4.21985e+06	4.27736e+06	2.09453e+06	1.8458e+06	3.3985e+06	C00811	ko00130,ko00350,ko00940,ko00950,ko01100,ko01110
Wccp001401	212.09	194.08	211.084	C10H13NO4	[M+H]+	4-[2-formyl-5-(hydroxymethyl)pyrrol-1-yl]butanoic acid	Alkaloids	Alkaloids	-	3	195225	172705	256267	134424	210208	200045	63353.9	47892.2	85108.3	119037	174533	145322	120025	152094	72530.4	-	-
Lmsp004798	613.12	147.04	612.111	C29H24O15	[M+H]+	3-O-Cinnamoyl-4,6-(S)-HHDP-β-D-glucose	Phenolic acids	Phenolic acids	-	3	646.026	14914.9	2223.14	37580.6	34208	36227.6	5707.02	1102.09	1578.43	9	6638.18	8907.65	6730.42	14164.1	11627.4	-	-
pme3083	164.04	120.05	165.043	C8H7NO3	[M-H]-	2-(Formylamino)benzoic acid	Phenolic acids	Phenolic acids	3342-77-6	3	232787	179191	175989	199209	201612	222010	140699	102730	100678	137410	105721	141282	113055	99702.7	186253	C05653	ko00380,ko01100
mws0875	179.05	76.02	178.041	C5H10N2O3S	[M+H]+	L-Cysteinyl-L-glycine	Amino acids and derivatives	Amino acids and derivatives	19246-18-5	3	197669	234962	156025	59681.4	47527.1	56084.6	63385	46191.9	120518	78859.6	56879.6	69224.9	60212.3	77020	118265	C01419	ko00480,ko01100
Hasp010605	353.27	261.22	352.261	C21H36O4	[M+H]+	(S)-2,3-dihydroxypropyl (9Z,12Z,15Z)-octadeca-9,12,15-trienoate	Others	Others	129828-41-7	1	8523.27	19751.4	10101.5	23778.8	20018.6	20795.9	26191.1	100237	31876.6	151638	190837	183939	30635.2	20729.6	42903.6	-	-
MW0127920	239.06	135.04	180.042	C9H8O4	[M+CH3COO]-	2,5-Dihydroxycinnamic acid	Organic acids	Organic acids	636-01-1	3	1.54097e+06	2.21955e+06	831265	117535	205106	124568	9750.2	44784.4	4798.47	247793	347646	273500	558276	285856	598173	-	-
Lmsn004090	477.1	169.01	478.111	C22H22O12	[M-H]-	1-O-Galloyl-3-O-p-Coumaroyl-β-D-glucose*	Phenolic acids	Phenolic acids	-	3	6443.56	6596.61	3584.78	8959.26	1818.09	13489.1	90732.4	103432	83244.1	6583.51	2186.71	8030.49	18764.4	29017.9	39459.3	-	-
pmb2673	210.04	135.04	211.048	C9H9NO5	[M-H]-	6-Hydroxydopaquinone	Amino acids and derivatives	Amino acids and derivatives	135791-48-9	3	5641.21	6932.54	7306.13	48888.7	36600.4	41507.2	6578.49	8831.11	7676.62	7982.65	6400.85	5815.53	12322.4	19165.1	9626.86	-	-
Lszp210010	325.14	191.08	324.132	C15H20N2O6	[M+H]+	Tatarine	Alkaloids	Alkaloids	-	1	67881.2	76966.1	53763.5	251470	240432	208097	67208.9	92922.3	87404.7	654350	661096	715457	227422	205060	384630	-	-
pme3705	193.04	72.99	194.043	C6H10O7	[M-H]-	D-Glucoronic acid*	Others	Saccharides	6556-12-3	3	349331	316950	326775	353482	327205	378160	247703	280013	256252	397748	437210	438854	289497	169591	368328	C00191	ko00040,ko00053,ko00520,ko00562,ko01100,ko01240,ko01250
Lmtp003948	481.13	319.05	480.127	C22H24O12	[M+H]+	3',5',5,7-Tetrahydroxy-4'-methoxyflavanone-3'-O-glucoside	Flavonoids	Flavones	-	2	68727.2	71406.2	48001	67698.9	64658.1	70880.5	11119.7	6091.6	12732.9	13644.8	13943.5	24019.2	18775.2	33916.7	41052	-	-
pme1119	269.09	137.05	268.081	C10H12N4O5	[M+H]+	Inosine	Nucleotides and derivatives	Nucleotides and derivatives	58-63-9	3	81701.7	67389.5	79359.9	127923	163049	144099	44439.4	49457.1	46568.1	15038.2	12402.6	11039.6	104124	61417.9	134040	C00294	ko00230,ko01100,ko01232,ko02010
MWSmce016	138.05	78.03	137.048	C7H7NO2	[M+H]+	Nicotinic Acid Methyl Ester(Methyl Nicotinate)	Alkaloids	Pyridine alkaloids	93-60-7	3	26410.7	21241.4	61902.3	15637.1	23770	16284.1	104247	186806	130472	61254.1	71705.3	72226.8	40268.7	76340.1	44488.8	-	-
Lasp003143	193.09	105.07	192.078	C11H12O3	[M+H]+	1,4-Benzodioxin-6-propanol	Others	Alcohol compounds	-	3	735715	710544	807423	103608	286680	80290	79599.6	126466	45801.4	537700	651408	688873	271378	201713	415838	-	-
Lmpp005842	479.11	333.07	478.111	C22H22O12	[M+H]+	6-Methoxyquercetin-3-O-rhamnoside*	Flavonoids	Flavonols	-	3	51242.5	52055.1	48514.2	694.485	6918.37	2246.86	16566.3	14732.6	13841.8	4475.66	3317.86	1473.93	15719.6	27563.2	14690	-	-
Hmpn005101	451.12	289.07	452.132	C21H24O11	[M-H]-	Sieboldin	Flavonoids	Chalcones	18777-73-6	3	4793.98	3378.08	3652.17	1998.01	2114.7	8891.83	7839.83	5796.4	11944.7	36994.9	31879.9	28690.9	9370.33	17041	20841.8	-	-
pmb3006	431.1	269.04	432.106	C21H20O10	[M-H]-	Apigenin-7-O-glucoside(Cosmosiin)	Flavonoids	Flavones	578-74-5	3	34217.2	42591.4	45607.1	18065.3	19310.6	16346.2	100677	120393	114154	12428.1	6803.34	14088.4	29445.5	41820.3	19384.2	C04608	ko00944
MWS201470	306.16	175.12	305.152	C11H23N5O3S	[M+H]+	Met-Arg	Amino acids and derivatives	Amino acids and derivatives	60461-10-1	3	5744.68	7857.52	21343.3	128022	138900	195672	16312.8	32809	24261.2	28909.5	27354.2	17652.6	56078.9	78139.5	117942	-	-
pme0253	174.11	86.1	173.105	C8H15NO3	[M+H]+	N-Acetyl-L-leucine	Amino acids and derivatives	Amino acids and derivatives	1188-21-2	3	50055.3	49901.8	72771.5	135773	56018.5	144290	8293.49	7669.38	40378	131454	197457	224911	82658.7	134863	182633	C02710	-
mws1397	441.08	169.02	442.09	C22H18O10	[M-H]-	Epicatechin gallate	Flavonoids	Flavanols	1257-08-5	3	37384.5	45406.1	6842.53	10810.1	7113.43	3493.67	2537.03	4956.13	9180.76	11160.4	69701.3	11962.6	8044.44	17852.3	16417.2	-	-
Hmmn004152	595.17	459.11	596.174	C27H32O15	[M-H]-	Neoeriocitrin	Flavonoids	Flavones	13241-32-2	3	3157.68	910.164	2371.08	3147.98	14051.4	7889.62	9	9	9	9338	11761.8	9258.5	8141.51	3799.02	5517.28	C09805	-
Lmmn002179	313.09	107.05	314.1	C14H18O8	[M-H]-	Methylsalicylate-2-O-glucoside	Phenolic acids	Phenolic acids	10019-60-0	3	52996.7	60301.8	63242.7	75008	85887.5	68524.5	20164.9	12178.2	12979.3	198939	193992	193726	123046	70447.8	63757.2	-	-
pmb0964	366.18	204.12	365.17	C16H23N5O5	[M+H]+	Isopentenyladenine-7-N-glucoside	Nucleotides and derivatives	Nucleotides and derivatives	-	3	477658	376935	309597	199363	216510	327562	360789	528722	404302	328974	225400	400664	352815	291939	155179	-	-
MW0103358	359.15	179.08	358.139	C16H18N6O4	[M+H]+	2-Phenylaminoadenosine	Nucleotides and derivatives	Nucleotides and derivatives	53296-10-9	3	63370.3	100193	77072.6	85656.3	105826	85516.1	44428.6	29057.7	38540	30775.1	47641.1	46121.5	44619.1	92286	57116.2	-	-
pme2125	503.162	179.055	504.169	C18H32O16	[M-H]-	Raffinose*	Others	Saccharides	512-69-6	1	1.89396e+06	1.15194e+06	1.34587e+06	1.80227e+06	1.83794e+06	1.29334e+06	1.37379e+06	894417	1.60524e+06	2.24073e+06	1.79873e+06	1.45607e+06	1.2925e+06	1.70301e+06	2.70675e+06	C00492	ko00052,ko01100,ko02010
Hmbn002692	517.16	175.04	518.164	C22H30O14	[M-H]-	6'-O-Feruloyl-D-sucrose	Phenolic acids	Phenolic acids	118230-77-6	3	9962.17	8435.81	5502.29	9509.36	8347.89	4070.11	13275.9	25298.6	20137.3	17470.8	23149.6	19186.1	5171.5	11379.7	11403.2	-	-
pmn001606	309.28	309.28	310.287	C20H38O2	[M-H]-	Eicosenoic acid	Lipids	Free fatty acids	26764-41-0	3	5.73614e+06	1.27343e+06	1.30753e+06	1.30824e+06	3.19151e+06	2.97065e+06	6.65037e+06	1.00668e+07	1.04284e+07	6.80033e+06	5.58046e+06	6.23115e+06	103506	110805	48743.5	C16526	ko01040
Hmbp002730	287.06	153.01	286.048	C15H10O6	[M+H]+	Isoscutellarein	Flavonoids	Flavones	41440-05-5	2	291963	182620	258112	165200	136598	144073	56049.4	41529.5	58380.3	10226.6	11876.5	6851.24	112197	62076.4	144798	C10097	-
Lmwp003442	449.11	287.06	448.101	C21H20O11	[M+H]+	Amoenin	Flavonoids	Flavonols	-	2	293708	336174	304532	1.67303e+06	1.74472e+06	2.38257e+06	555977	575357	825808	9	9	9	909120	1.07193e+06	454584	-	-
mws0021	227.07	185.06	228.079	C14H12O3	[M-H]-	Resveratrol	Others	Stilbene	501-36-0	3	10494.6	17757.3	11799.4	23802.7	11126.5	14312	3786.18	3244.43	4458.86	1667.42	2209.76	6542.44	5140.36	9521.43	12124.8	C03582	ko00945,ko01110
[truncated: 39 more rows]

## Sheet: Table S2
Table S2. Comparative analysis of differentially abundant metabolites among four seed samples.
[truncated: 7 more rows]

## Sheet: Table S3
Table S3. 63 overlapping metabolites were identified.
[truncated: 64 more rows]

[truncated: 4 more sheets: Table S4, Table S5, Table S6, Table S7]
